# Supplementary material for: 2,3-Dihydro-1H-pyrrolo­[1,2-a]indole-9-carbonitrile
Source: Acta Crystallogr Sect E Struct Rep Online. 2012 Nov 10;68(Pt 12):o3306. doi: 10.1107/S1600536812045345 (PMC3588846; doi:10.1107/S1600536812045345)
Supplement: Supplementary file 1 [file e-68-o3306-sup1.cif]

##############################################################################
#                                                                            #
# This CIF contains the data in a paper accepted for publication in          #
# Acta Crystallographica Section E. It conforms to the requirements of       #
# Notes for Authors for Acta Crystallographica Section E, and has been       #
# peer reviewed under the auspices of the IUCr Commission on Journals.       #
#                                                                            #
# Full details of the Crystallographic Information File format               #
# are given in the paper "The Crystallographic Information File (CIF):       #
# a New Standard Archive File for Crystallography" by S. R. Hall, F. H.      #
# Allen and I. D. Brown [Acta Cryst. (1991), A47, 655-685].                  #
#                                                                            #
# The current version of the core CIF dictionary is obtainable from          #
# ftp://ftp.iucr.org/pub/cif_core.dic.                                       #
#                                                                            #
# Software is freely available for graphical display of the structure(s)     #
# in this CIF. For information consult the CIF software page                 #
# http://www.iucr.org/resources/cif/software.                                #
#                                                                            #
# This file may be used for bona fide research purposes within the           #
# scientific community so long as proper attribution is given to the journal # 
# article from which it was obtained.                                        #
#                                                                            #
##############################################################################
data_global
_audit_creation_method     'WinGX routine CIF_UPDATE'
_audit_conform_dict_name     cif_core.dic
_audit_conform_dict_version     2.3
_journal_date_recd_electronic     2012-10-26
_journal_date_accepted     2012-11-02
_journal_name_full     'Acta Crystallographica, Section E'
_journal_year     2012
_journal_volume     68
_journal_issue     12
_journal_page_first     o3306
_journal_page_last     o3306
_journal_paper_category     QO
_journal_paper_doi     10.1107/S1600536812045345
_journal_coeditor_code     BH2462
_publ_contact_author_name     'Prof Joseph P. Michael'
_publ_contact_author_address
;
Molecular Sciences Institute
School of Chemistry
University of the Witwatersrand
Private Bag
PO WITS
2050
Johannesburg
South Africa
;
_publ_contact_author_email     joseph.michael@wits.ac.za
_publ_contact_author_fax     27E306(11)
_publ_contact_author_phone      3E307(2)
_publ_section_title
;
2,3-Dihydro-1<i>H</i>-pyrrolo[1,2-<i>a</i>]indole-9-carbonitrile
;
loop_
    _publ_author_name
    _publ_author_address
    "Madeley, Lee G."
;
Molecular Sciences Institute
School of Chemistry
University of the Witwatersrand
Private Bag 3
PO WITS
2050
Johannesburg
South Africa
;
    "Lemmerer, Andreas"
;
Molecular Sciences Institute
School of Chemistry
University of the Witwatersrand
Private Bag 3
PO WITS
2050
Johannesburg
South Africa
;
    "Michael, Joseph P."
;
Molecular Sciences Institute
School of Chemistry
University of the Witwatersrand
Private Bag 3
PO WITS
2050
Johannesburg
South Africa
;
data_I
_audit_creation_method     'WinGX routine CIF_UPDATE'
_chemical_name_systematic
;
2,3-Dihydro-1<i>H</i>-pyrrolo[1,2-<i>a</i>]indole-9-carbonitrile
;
_chemical_formula_moiety     'C12 H10 N2'
_chemical_formula_sum     'C12 H10 N2'
_chemical_formula_iupac     'C12 H10 N2'
_chemical_formula_weight     182.22
_symmetry_cell_setting     triclinic
_symmetry_space_group_name_H-M     'P -1'
_symmetry_space_group_name_Hall     '-P 1'
loop_
    _symmetry_equiv_pos_as_xyz
    'x, y, z'
    '-x, -y, -z'
_cell_length_a     9.1383(3)
_cell_length_b     9.5340(3)
_cell_length_c     12.3138(4)
_cell_angle_alpha     90.794(2)
_cell_angle_beta     90.528(2)
_cell_angle_gamma     116.272(2)
_cell_volume     961.78(5)
_cell_formula_units_Z     4
_cell_measurement_reflns_used     3160
_cell_measurement_theta_min     2.38
_cell_measurement_theta_max     28.22
_cell_measurement_temperature     173(2)
_exptl_crystal_description     block
_exptl_crystal_colour     colourless
_exptl_crystal_size_max     0.50
_exptl_crystal_size_mid     0.45
_exptl_crystal_size_min     0.30
_exptl_crystal_density_diffrn     1.258
_exptl_crystal_density_method     'not measured'
_exptl_crystal_F_000     384
_exptl_absorpt_coefficient_mu     0.076
_exptl_absorpt_correction_type     multi-scan
_exptl_absorpt_process_details     '(SADABS; Sheldrick, 1996)'
_exptl_absorpt_correction_T_min     0.9629
_exptl_absorpt_correction_T_max     0.9775
_exptl_special_details     ?
_diffrn_ambient_temperature     173(2)
_diffrn_radiation_type     MoK\a
_diffrn_radiation_wavelength     0.71073
_diffrn_measurement_device_type     'Bruker APEXII CCD area-detector'
_diffrn_measurement_method     '\w scans'
_diffrn_reflns_number     7592
_diffrn_reflns_av_R_equivalents     0.0225
_diffrn_reflns_theta_min     1.65
_diffrn_reflns_theta_max     25.5
_diffrn_reflns_theta_full     25.5
_diffrn_measured_fraction_theta_max     0.978
_diffrn_measured_fraction_theta_full     0.978
_diffrn_reflns_limit_h_min     -10
_diffrn_reflns_limit_h_max     11
_diffrn_reflns_limit_k_min     -11
_diffrn_reflns_limit_k_max     11
_diffrn_reflns_limit_l_min     -14
_diffrn_reflns_limit_l_max     14
_diffrn_standards_number     0
_reflns_number_total     3498
_reflns_number_gt     2809
_reflns_threshold_expression     I>2\s(I)
_refine_ls_structure_factor_coef     Fsqd
_refine_ls_matrix_type     full
_refine_ls_R_factor_gt     0.0377
_refine_ls_wR_factor_ref     0.0974
_refine_ls_goodness_of_fit_ref     1.041
_refine_ls_restrained_S_all     1.041
_refine_ls_number_reflns     3498
_refine_ls_number_parameters     254
_refine_ls_number_restraints     0
_refine_ls_number_constraints     0
_refine_ls_hydrogen_treatment     constr
_refine_ls_weighting_scheme     calc
_refine_ls_weighting_details
         'calc w=1/[\s^2^(Fo^2^)+(0.0414P)^2^+0.2024P] where P=(Fo^2^+2Fc^2^)/3'
_refine_ls_shift/su_max     0
_refine_diff_density_max     0.193
_refine_diff_density_min     -0.148
_refine_ls_extinction_method     'SHELXL97 (Sheldrick, 2008)'
_refine_ls_extinction_coef     0.027(2)
_refine_ls_extinction_expression
                                  'Fc^*^=kFc[1+0.001xFc^2^\l^3^/sin(2\q)]^-1/4^'
loop_
    _atom_type_symbol
    _atom_type_description
    _atom_type_scat_dispersion_real
    _atom_type_scat_dispersion_imag
    _atom_type_scat_source
    C C 0.0033 0.0016 'International Tables Vol C Tables 4.2.6.8 and 6.1.1.4'
    H H 0 0 'International Tables Vol C Tables 4.2.6.8 and 6.1.1.4'
    N N 0.0061 0.0033 'International Tables Vol C Tables 4.2.6.8 and 6.1.1.4'
_computing_data_collection     'APEX2 (Bruker, 2005)'
_computing_cell_refinement     'SAINT-Plus (Bruker, 2004)'
_computing_data_reduction     'SAINT-Plus and XPREP (Bruker 2004)'
_computing_structure_solution     'SHELXS97 (Sheldrick, 2008)'
_computing_structure_refinement     'SHELXL97 (Sheldrick, 2008)'
_computing_molecular_graphics
          'ORTEP-3 for Windows (Farrugia, 1997) and DIAMOND (Brandenburg, 1999)'
_computing_publication_material
                                'WinGX (Farrugia, 1999) and PLATON (Spek, 2009)'
loop_
    _atom_site_type_symbol
    _atom_site_label
    _atom_site_fract_x
    _atom_site_fract_y
    _atom_site_fract_z
    _atom_site_U_iso_or_equiv
    _atom_site_adp_type
    _atom_site_calc_flag
    _atom_site_refinement_flags
    _atom_site_occupancy
    _atom_site_disorder_assembly
    _atom_site_disorder_group
    C C1A -0.10944(18) 0.17265(18) 0.14642(13) 0.0397(4) Uani d . 1 . .
    H H1A1 -0.1299 0.1843 0.2241 0.048 Uiso calc R 1 . .
    H H1A2 -0.211 0.0937 0.1114 0.048 Uiso calc R 1 . .
    C C2A -0.0463(2) 0.32983(19) 0.08862(13) 0.0447(4) Uani d . 1 . .
    H H2A1 -0.018 0.4164 0.1424 0.054 Uiso calc R 1 . .
    H H2A2 -0.1311 0.3303 0.0382 0.054 Uiso calc R 1 . .
    C C3A 0.10660(19) 0.35042(18) 0.02512(13) 0.0419(4) Uani d . 1 . .
    H H3A1 0.0836 0.3383 -0.0541 0.05 Uiso calc R 1 . .
    H H3A2 0.1987 0.4544 0.0405 0.05 Uiso calc R 1 . .
    C C4A 0.14316(17) 0.22297(16) 0.06621(11) 0.0323(3) Uani d . 1 . .
    C C5A 0.25796(16) 0.16684(15) 0.05611(11) 0.0307(3) Uani d . 1 . .
    C C6A 0.20402(16) 0.02878(15) 0.12165(11) 0.0296(3) Uani d . 1 . .
    C C7A 0.26457(17) -0.07929(17) 0.14459(12) 0.0358(3) Uani d . 1 . .
    H H7A 0.3632 -0.0697 0.1133 0.043 Uiso calc R 1 . .
    C C8A 0.17821(18) -0.20006(17) 0.21350(13) 0.0407(4) Uani d . 1 . .
    H H8A 0.2178 -0.2746 0.2291 0.049 Uiso calc R 1 . .
    C C9A 0.03390(18) -0.21502(18) 0.26077(12) 0.0422(4) Uani d . 1 . .
    H H9A -0.0218 -0.2986 0.3087 0.051 Uiso calc R 1 . .
    C C10A -0.02975(18) -0.11093(17) 0.23936(12) 0.0375(4) Uani d . 1 . .
    H H10A -0.1283 -0.1214 0.2712 0.045 Uiso calc R 1 . .
    C C11A 0.05677(16) 0.00985(16) 0.16923(11) 0.0304(3) Uani d . 1 . .
    C C12A 0.40232(18) 0.23407(17) -0.00564(12) 0.0361(3) Uani d . 1 . .
    N N1A 0.02493(14) 0.13034(13) 0.13356(9) 0.0325(3) Uani d . 1 . .
    N N2A 0.52063(17) 0.28700(16) -0.05460(11) 0.0503(4) Uani d . 1 . .
    C C1B 0.49796(18) 0.56982(17) 0.73859(12) 0.0365(3) Uani d . 1 . .
    H H1B1 0.6163 0.6215 0.7237 0.044 Uiso calc R 1 . .
    H H1B2 0.4801 0.5177 0.8096 0.044 Uiso calc R 1 . .
    C C2B 0.4245(2) 0.68616(19) 0.73518(13) 0.0463(4) Uani d . 1 . .
    H H2B1 0.5104 0.7941 0.7484 0.056 Uiso calc R 1 . .
    H H2B2 0.3405 0.6617 0.7915 0.056 Uiso calc R 1 . .
    C C3B 0.34765(17) 0.67027(16) 0.62107(12) 0.0346(3) Uani d . 1 . .
    H H3B1 0.2426 0.6768 0.6243 0.041 Uiso calc R 1 . .
    H H3B2 0.4221 0.7519 0.5724 0.041 Uiso calc R 1 . .
    C C4B 0.32309(15) 0.51204(15) 0.58477(11) 0.0281(3) Uani d . 1 . .
    C C5B 0.24306(16) 0.40067(15) 0.50510(11) 0.0297(3) Uani d . 1 . .
    C C6B 0.27990(16) 0.27070(15) 0.52490(11) 0.0292(3) Uani d . 1 . .
    C C7B 0.23096(18) 0.12242(16) 0.47682(12) 0.0375(4) Uani d . 1 . .
    H H7B 0.1594 0.0902 0.4153 0.045 Uiso calc R 1 . .
    C C8B 0.28912(19) 0.02423(17) 0.52084(13) 0.0422(4) Uani d . 1 . .
    H H8B 0.2565 -0.0768 0.4891 0.051 Uiso calc R 1 . .
    C C9B 0.39485(19) 0.06978(17) 0.61108(13) 0.0406(4) Uani d . 1 . .
    H H9B 0.4336 -0.0004 0.6387 0.049 Uiso calc R 1 . .
    C C10B 0.44413(17) 0.21428(16) 0.66078(12) 0.0344(3) Uani d . 1 . .
    H H10B 0.5156 0.2452 0.7224 0.041 Uiso calc R 1 . .
    C C11B 0.38481(16) 0.31282(15) 0.61696(11) 0.0285(3) Uani d . 1 . .
    C C12B 0.14474(18) 0.41506(17) 0.42058(12) 0.0359(3) Uani d . 1 . .
    N N1B 0.40605(13) 0.45930(12) 0.65134(9) 0.0282(3) Uani d . 1 . .
    N N2B 0.06647(18) 0.42763(17) 0.35107(12) 0.0546(4) Uani d . 1 . .
loop_
    _atom_site_aniso_label
    _atom_site_aniso_U_11
    _atom_site_aniso_U_22
    _atom_site_aniso_U_33
    _atom_site_aniso_U_12
    _atom_site_aniso_U_13
    _atom_site_aniso_U_23
    C1A 0.0365(8) 0.0434(9) 0.0459(9) 0.0241(7) -0.0033(7) -0.0072(7)
    C2A 0.0552(10) 0.0451(9) 0.0449(9) 0.0325(8) -0.0066(8) -0.0048(7)
    C3A 0.0459(9) 0.0358(8) 0.0463(9) 0.0202(7) -0.0062(7) 0.0025(7)
    C4A 0.0342(8) 0.0300(7) 0.0291(7) 0.0111(6) -0.0051(6) -0.0002(6)
    C5A 0.0299(7) 0.0304(7) 0.0295(7) 0.0113(6) -0.0013(6) 0.0010(6)
    C6A 0.0268(7) 0.0304(7) 0.0285(7) 0.0100(6) -0.0044(6) -0.0013(6)
    C7A 0.0294(7) 0.0363(8) 0.0416(8) 0.0147(6) -0.0052(6) 0.0001(6)
    C8A 0.0386(8) 0.0353(8) 0.0490(9) 0.0172(7) -0.0094(7) 0.0060(7)
    C9A 0.0397(9) 0.0385(8) 0.0403(9) 0.0098(7) -0.0012(7) 0.0101(7)
    C10A 0.0316(8) 0.0392(8) 0.0369(8) 0.0111(7) 0.0024(6) 0.0042(6)
    C11A 0.0302(7) 0.0316(7) 0.0285(7) 0.0131(6) -0.0028(6) -0.0015(6)
    C12A 0.0379(8) 0.0341(8) 0.0345(8) 0.0142(7) 0.0007(7) 0.0028(6)
    N1A 0.0317(6) 0.0331(6) 0.0344(6) 0.0160(5) 0.0001(5) -0.0001(5)
    N2A 0.0452(8) 0.0503(8) 0.0512(8) 0.0169(7) 0.0130(7) 0.0078(7)
    C1B 0.0389(8) 0.0356(8) 0.0350(8) 0.0169(7) -0.0070(6) -0.0070(6)
    C2B 0.0563(10) 0.0428(9) 0.0467(9) 0.0287(8) -0.0098(8) -0.0113(7)
    C3B 0.0345(8) 0.0295(7) 0.0429(8) 0.0171(6) 0.0002(6) -0.0007(6)
    C4B 0.0263(7) 0.0274(7) 0.0319(7) 0.0131(6) 0.0043(6) 0.0047(6)
    C5B 0.0272(7) 0.0297(7) 0.0304(7) 0.0111(6) -0.0003(6) 0.0034(6)
    C6B 0.0271(7) 0.0274(7) 0.0313(7) 0.0105(6) 0.0036(6) 0.0029(6)
    C7B 0.0376(8) 0.0310(8) 0.0381(8) 0.0102(6) -0.0006(7) -0.0028(6)
    C8B 0.0489(9) 0.0264(7) 0.0503(9) 0.0158(7) 0.0057(8) -0.0028(7)
    C9B 0.0460(9) 0.0325(8) 0.0507(9) 0.0237(7) 0.0073(7) 0.0077(7)
    C10B 0.0342(8) 0.0351(8) 0.0379(8) 0.0188(6) 0.0019(6) 0.0047(6)
    C11B 0.0272(7) 0.0263(7) 0.0318(7) 0.0115(6) 0.0043(6) 0.0035(5)
    C12B 0.0352(8) 0.0347(8) 0.0375(8) 0.0153(7) -0.0025(7) 0.0012(6)
    N1B 0.0285(6) 0.0279(6) 0.0297(6) 0.0139(5) -0.0022(5) -0.0002(5)
    N2B 0.0565(9) 0.0606(9) 0.0494(9) 0.0287(8) -0.0155(7) 0.0012(7)
_geom_special_details     ?
loop_
    _geom_bond_atom_site_label_1
    _geom_bond_atom_site_label_2
    _geom_bond_site_symmetry_2
    _geom_bond_distance
    _geom_bond_publ_flag
    C1A N1A . 1.4616(17) ?
    C1A C2A . 1.535(2) ?
    C1A H1A1 . 0.99 ?
    C1A H1A2 . 0.99 ?
    C2A C3A . 1.544(2) ?
    C2A H2A1 . 0.99 ?
    C2A H2A2 . 0.99 ?
    C3A C4A . 1.4891(19) ?
    C3A H3A1 . 0.99 ?
    C3A H3A2 . 0.99 ?
    C4A N1A . 1.3517(18) ?
    C4A C5A . 1.3784(19) ?
    C5A C12A . 1.419(2) ?
    C5A C6A . 1.4455(19) ?
    C6A C7A . 1.3990(19) ?
    C6A C11A . 1.4104(19) ?
    C7A C8A . 1.380(2) ?
    C7A H7A . 0.95 ?
    C8A C9A . 1.396(2) ?
    C8A H8A . 0.95 ?
    C9A C10A . 1.381(2) ?
    C9A H9A . 0.95 ?
    C10A C11A . 1.3896(19) ?
    C10A H10A . 0.95 ?
    C11A N1A . 1.3800(17) ?
    C12A N2A . 1.1508(19) ?
    C1B N1B . 1.4624(17) ?
    C1B C2B . 1.530(2) ?
    C1B H1B1 . 0.99 ?
    C1B H1B2 . 0.99 ?
    C2B C3B . 1.540(2) ?
    C2B H2B1 . 0.99 ?
    C2B H2B2 . 0.99 ?
    C3B C4B . 1.4852(18) ?
    C3B H3B1 . 0.99 ?
    C3B H3B2 . 0.99 ?
    C4B N1B . 1.3552(16) ?
    C4B C5B . 1.3767(19) ?
    C5B C12B . 1.4161(19) ?
    C5B C6B . 1.4437(19) ?
    C6B C7B . 1.4005(19) ?
    C6B C11B . 1.4114(19) ?
    C7B C8B . 1.379(2) ?
    C7B H7B . 0.95 ?
    C8B C9B . 1.397(2) ?
    C8B H8B . 0.95 ?
    C9B C10B . 1.378(2) ?
    C9B H9B . 0.95 ?
    C10B C11B . 1.3882(18) ?
    C10B H10B . 0.95 ?
    C11B N1B . 1.3818(17) ?
    C12B N2B . 1.1515(18) ?
loop_
    _geom_angle_atom_site_label_1
    _geom_angle_atom_site_label_2
    _geom_angle_atom_site_label_3
    _geom_angle_site_symmetry_1
    _geom_angle_site_symmetry_3
    _geom_angle
    _geom_angle_publ_flag
    N1A C1A C2A . . 102.51(12) ?
    N1A C1A H1A1 . . 111.3 ?
    C2A C1A H1A1 . . 111.3 ?
    N1A C1A H1A2 . . 111.3 ?
    C2A C1A H1A2 . . 111.3 ?
    H1A1 C1A H1A2 . . 109.2 ?
    C1A C2A C3A . . 107.49(12) ?
    C1A C2A H2A1 . . 110.2 ?
    C3A C2A H2A1 . . 110.2 ?
    C1A C2A H2A2 . . 110.2 ?
    C3A C2A H2A2 . . 110.2 ?
    H2A1 C2A H2A2 . . 108.5 ?
    C4A C3A C2A . . 103.49(12) ?
    C4A C3A H3A1 . . 111.1 ?
    C2A C3A H3A1 . . 111.1 ?
    C4A C3A H3A2 . . 111.1 ?
    C2A C3A H3A2 . . 111.1 ?
    H3A1 C3A H3A2 . . 109 ?
    N1A C4A C5A . . 109.25(12) ?
    N1A C4A C3A . . 110.47(12) ?
    C5A C4A C3A . . 140.26(13) ?
    C4A C5A C12A . . 126.19(12) ?
    C4A C5A C6A . . 106.83(12) ?
    C12A C5A C6A . . 126.98(13) ?
    C7A C6A C11A . . 118.89(12) ?
    C7A C6A C5A . . 134.72(13) ?
    C11A C6A C5A . . 106.40(12) ?
    C8A C7A C6A . . 118.66(14) ?
    C8A C7A H7A . . 120.7 ?
    C6A C7A H7A . . 120.7 ?
    C7A C8A C9A . . 121.37(14) ?
    C7A C8A H8A . . 119.3 ?
    C9A C8A H8A . . 119.3 ?
    C10A C9A C8A . . 121.45(14) ?
    C10A C9A H9A . . 119.3 ?
    C8A C9A H9A . . 119.3 ?
    C9A C10A C11A . . 117.06(14) ?
    C9A C10A H10A . . 121.5 ?
    C11A C10A H10A . . 121.5 ?
    N1A C11A C10A . . 130.29(13) ?
    N1A C11A C6A . . 107.14(11) ?
    C10A C11A C6A . . 122.57(13) ?
    N2A C12A C5A . . 178.68(16) ?
    C4A N1A C11A . . 110.38(11) ?
    C4A N1A C1A . . 114.62(11) ?
    C11A N1A C1A . . 134.86(12) ?
    N1B C1B C2B . . 101.64(11) ?
    N1B C1B H1B1 . . 111.4 ?
    C2B C1B H1B1 . . 111.4 ?
    N1B C1B H1B2 . . 111.4 ?
    C2B C1B H1B2 . . 111.4 ?
    H1B1 C1B H1B2 . . 109.3 ?
    C1B C2B C3B . . 106.64(12) ?
    C1B C2B H2B1 . . 110.4 ?
    C3B C2B H2B1 . . 110.4 ?
    C1B C2B H2B2 . . 110.4 ?
    C3B C2B H2B2 . . 110.4 ?
    H2B1 C2B H2B2 . . 108.6 ?
    C4B C3B C2B . . 102.46(11) ?
    C4B C3B H3B1 . . 111.3 ?
    C2B C3B H3B1 . . 111.3 ?
    C4B C3B H3B2 . . 111.3 ?
    C2B C3B H3B2 . . 111.3 ?
    H3B1 C3B H3B2 . . 109.2 ?
    N1B C4B C5B . . 109.20(11) ?
    N1B C4B C3B . . 110.27(11) ?
    C5B C4B C3B . . 140.53(12) ?
    C4B C5B C12B . . 125.28(13) ?
    C4B C5B C6B . . 106.93(11) ?
    C12B C5B C6B . . 127.78(13) ?
    C7B C6B C11B . . 118.82(12) ?
    C7B C6B C5B . . 134.60(13) ?
    C11B C6B C5B . . 106.53(11) ?
    C8B C7B C6B . . 118.46(14) ?
    C8B C7B H7B . . 120.8 ?
    C6B C7B H7B . . 120.8 ?
    C7B C8B C9B . . 121.55(13) ?
    C7B C8B H8B . . 119.2 ?
    C9B C8B H8B . . 119.2 ?
    C10B C9B C8B . . 121.40(13) ?
    C10B C9B H9B . . 119.3 ?
    C8B C9B H9B . . 119.3 ?
    C9B C10B C11B . . 117.09(14) ?
    C9B C10B H10B . . 121.5 ?
    C11B C10B H10B . . 121.5 ?
    N1B C11B C10B . . 130.31(13) ?
    N1B C11B C6B . . 106.98(11) ?
    C10B C11B C6B . . 122.67(13) ?
    N2B C12B C5B . . 179.15(17) ?
    C4B N1B C11B . . 110.34(11) ?
    C4B N1B C1B . . 113.89(11) ?
    C11B N1B C1B . . 135.75(11) ?
loop_
    _geom_torsion_atom_site_label_1
    _geom_torsion_atom_site_label_2
    _geom_torsion_atom_site_label_3
    _geom_torsion_atom_site_label_4
    _geom_torsion_site_symmetry_1
    _geom_torsion_site_symmetry_2
    _geom_torsion_site_symmetry_3
    _geom_torsion_site_symmetry_4
    _geom_torsion
    _geom_torsion_publ_flag
    N1A C1A C2A C3A . . . . 11.78(15) ?
    C1A C2A C3A C4A . . . . -10.85(16) ?
    C2A C3A C4A N1A . . . . 5.68(16) ?
    C2A C3A C4A C5A . . . . -175.95(17) ?
    N1A C4A C5A C12A . . . . -178.53(13) ?
    C3A C4A C5A C12A . . . . 3.1(3) ?
    N1A C4A C5A C6A . . . . 0.56(15) ?
    C3A C4A C5A C6A . . . . -177.82(17) ?
    C4A C5A C6A C7A . . . . 179.59(15) ?
    C12A C5A C6A C7A . . . . -1.3(3) ?
    C4A C5A C6A C11A . . . . -0.40(14) ?
    C12A C5A C6A C11A . . . . 178.68(13) ?
    C11A C6A C7A C8A . . . . -0.4(2) ?
    C5A C6A C7A C8A . . . . 179.65(14) ?
    C6A C7A C8A C9A . . . . -0.5(2) ?
    C7A C8A C9A C10A . . . . 0.9(2) ?
    C8A C9A C10A C11A . . . . -0.4(2) ?
    C9A C10A C11A N1A . . . . -179.53(14) ?
    C9A C10A C11A C6A . . . . -0.5(2) ?
    C7A C6A C11A N1A . . . . -179.89(12) ?
    C5A C6A C11A N1A . . . . 0.10(14) ?
    C7A C6A C11A C10A . . . . 0.9(2) ?
    C5A C6A C11A C10A . . . . -179.10(13) ?
    C5A C4A N1A C11A . . . . -0.52(15) ?
    C3A C4A N1A C11A . . . . 178.38(11) ?
    C5A C4A N1A C1A . . . . -176.82(11) ?
    C3A C4A N1A C1A . . . . 2.08(16) ?
    C10A C11A N1A C4A . . . . 179.36(14) ?
    C6A C11A N1A C4A . . . . 0.25(15) ?
    C10A C11A N1A C1A . . . . -5.4(3) ?
    C6A C11A N1A C1A . . . . 175.50(14) ?
    C2A C1A N1A C4A . . . . -8.84(16) ?
    C2A C1A N1A C11A . . . . 176.06(14) ?
    N1B C1B C2B C3B . . . . -21.63(16) ?
    C1B C2B C3B C4B . . . . 21.44(16) ?
    C2B C3B C4B N1B . . . . -13.05(15) ?
    C2B C3B C4B C5B . . . . 166.94(17) ?
    N1B C4B C5B C12B . . . . -179.62(13) ?
    C3B C4B C5B C12B . . . . 0.4(3) ?
    N1B C4B C5B C6B . . . . 0.12(15) ?
    C3B C4B C5B C6B . . . . -179.87(16) ?
    C4B C5B C6B C7B . . . . 176.58(15) ?
    C12B C5B C6B C7B . . . . -3.7(3) ?
    C4B C5B C6B C11B . . . . -0.84(15) ?
    C12B C5B C6B C11B . . . . 178.89(13) ?
    C11B C6B C7B C8B . . . . -0.8(2) ?
    C5B C6B C7B C8B . . . . -177.95(15) ?
    C6B C7B C8B C9B . . . . -0.2(2) ?
    C7B C8B C9B C10B . . . . 0.7(2) ?
    C8B C9B C10B C11B . . . . -0.3(2) ?
    C9B C10B C11B N1B . . . . 176.69(13) ?
    C9B C10B C11B C6B . . . . -0.7(2) ?
    C7B C6B C11B N1B . . . . -176.67(12) ?
    C5B C6B C11B N1B . . . . 1.24(14) ?
    C7B C6B C11B C10B . . . . 1.2(2) ?
    C5B C6B C11B C10B . . . . 179.14(12) ?
    C5B C4B N1B C11B . . . . 0.68(15) ?
    C3B C4B N1B C11B . . . . -179.33(11) ?
    C5B C4B N1B C1B . . . . 179.18(11) ?
    C3B C4B N1B C1B . . . . -0.83(16) ?
    C10B C11B N1B C4B . . . . -178.89(14) ?
    C6B C11B N1B C4B . . . . -1.21(15) ?
    C10B C11B N1B C1B . . . . 3.1(3) ?
    C6B C11B N1B C1B . . . . -179.25(14) ?
    C2B C1B N1B C4B . . . . 14.35(16) ?
    C2B C1B N1B C11B . . . . -167.66(15) ?
loop_
    _geom_hbond_atom_site_label_D
    _geom_hbond_atom_site_label_H
    _geom_hbond_atom_site_label_A
    _geom_hbond_site_symmetry_A
    _geom_hbond_distance_DH
    _geom_hbond_distance_HA
    _geom_hbond_distance_DA
    _geom_hbond_angle_DHA
    _geom_hbond_publ_flag
    C1A H1A1 N2B . 0.99 2.68 3.338(2) 124 yes
    C2A H2A1 N2B . 0.99 2.66 3.373(2) 129 yes
    C3A H3A2 N2A 2_665 0.99 2.66 3.634(2) 168 yes
    C3B H3B1 N2B 2_566 0.99 2.57 3.495(2) 156 yes
    C3A H3A1 Cg1 2_555 0.99 2.79 3.545(2) 135 yes
    C3B H3B2 Cg2 2_666 0.99 2.67 3.523(2) 146 yes
_iucr_refine_instructions_details
;
TITL I in P-1
CELL  0.71073   9.1383   9.5340  12.3138   90.794   90.528  116.272
ZERR     4.00   0.0003   0.0003   0.0004    0.002    0.002    0.002
LATT   1
SFAC  C    H    N
UNIT  48   40   8
MERG   2
OMIT    -2.00  51.00
FMAP   2
PLAN    5
SIZE     0.30   0.45   0.50
EQIV $2 1-X, 1-Y, -Z
EQIV $3 -X, 1-Y, 1-Z
HTAB C1A N2B
HTAB C2A N2B
HTAB C3A N2A_$2
HTAB C3B N2B_$3
ACTA
BOND
BOND   $H
CONF
L.S.   4
TEMP  -100.00
WGHT    0.041400    0.202400
EXTI    0.026670
FVAR       0.28490
MOLE    1
C1A   1   -0.109443    0.172654    0.146421    11.00000    0.03652    0.04342 =
         0.04595   -0.00719   -0.00331    0.02410
AFIX  23
H1A1  2   -0.129860    0.184329    0.224068    11.00000   -1.20000
H1A2  2   -0.211034    0.093666    0.111356    11.00000   -1.20000
AFIX   0
C2A   1   -0.046256    0.329832    0.088620    11.00000    0.05520    0.04512 =
         0.04486   -0.00484   -0.00665    0.03246
AFIX  23
H2A1  2   -0.018037    0.416429    0.142411    11.00000   -1.20000
H2A2  2   -0.131071    0.330326    0.038237    11.00000   -1.20000
AFIX   0
C3A   1    0.106597    0.350423    0.025122    11.00000    0.04591    0.03576 =
         0.04626    0.00245   -0.00617    0.02023
AFIX  23
H3A1  2    0.083645    0.338253   -0.054077    11.00000   -1.20000
H3A2  2    0.198661    0.454404    0.040532    11.00000   -1.20000
AFIX   0
C4A   1    0.143164    0.222975    0.066213    11.00000    0.03421    0.02996 =
         0.02911   -0.00022   -0.00509    0.01113
C5A   1    0.257963    0.166844    0.056112    11.00000    0.02992    0.03039 =
         0.02954    0.00099   -0.00135    0.01135
C6A   1    0.204025    0.028777    0.121653    11.00000    0.02682    0.03039 =
         0.02850   -0.00126   -0.00440    0.01002
C7A   1    0.264568   -0.079286    0.144585    11.00000    0.02939    0.03634 =
         0.04158    0.00013   -0.00516    0.01468
AFIX  43
H7A   2    0.363150   -0.069708    0.113338    11.00000   -1.20000
AFIX   0
C8A   1    0.178208   -0.200061    0.213504    11.00000    0.03858    0.03528 =
         0.04904    0.00595   -0.00940    0.01720
AFIX  43
H8A   2    0.217793   -0.274577    0.229107    11.00000   -1.20000
AFIX   0
C9A   1    0.033900   -0.215023    0.260771    11.00000    0.03967    0.03850 =
         0.04028    0.01014   -0.00116    0.00978
AFIX  43
H9A   2   -0.021776   -0.298636    0.308722    11.00000   -1.20000
AFIX   0
C10A  1   -0.029746   -0.110928    0.239362    11.00000    0.03159    0.03916 =
         0.03685    0.00415    0.00242    0.01108
AFIX  43
H10A  2   -0.128311   -0.121445    0.271180    11.00000   -1.20000
AFIX   0
C11A  1    0.056765    0.009854    0.169228    11.00000    0.03020    0.03163 =
         0.02855   -0.00146   -0.00276    0.01311
C12A  1    0.402322    0.234070   -0.005643    11.00000    0.03787    0.03411 =
         0.03451    0.00283    0.00066    0.01419
N1A   3    0.024933    0.130338    0.133558    11.00000    0.03170    0.03314 =
         0.03435   -0.00010    0.00010    0.01603
N2A   3    0.520634    0.287000   -0.054596    11.00000    0.04519    0.05034 =
         0.05118    0.00779    0.01303    0.01694
MOLE    2
C1B   1    0.497957    0.569819    0.738592    11.00000    0.03886    0.03565 =
         0.03504   -0.00696   -0.00698    0.01687
AFIX  23
H1B1  2    0.616293    0.621480    0.723734    11.00000   -1.20000
H1B2  2    0.480122    0.517749    0.809578    11.00000   -1.20000
AFIX   0
C2B   1    0.424531    0.686157    0.735178    11.00000    0.05628    0.04277 =
         0.04666   -0.01129   -0.00980    0.02874
AFIX  23
H2B1  2    0.510438    0.794138    0.748377    11.00000   -1.20000
H2B2  2    0.340492    0.661663    0.791456    11.00000   -1.20000
AFIX   0
C3B   1    0.347645    0.670272    0.621065    11.00000    0.03446    0.02955 =
         0.04286   -0.00070    0.00020    0.01707
AFIX  23
H3B1  2    0.242612    0.676786    0.624287    11.00000   -1.20000
H3B2  2    0.422096    0.751917    0.572361    11.00000   -1.20000
AFIX   0
C4B   1    0.323093    0.512037    0.584774    11.00000    0.02633    0.02741 =
         0.03192    0.00470    0.00430    0.01306
C5B   1    0.243062    0.400670    0.505100    11.00000    0.02723    0.02974 =
         0.03043    0.00339   -0.00027    0.01112
C6B   1    0.279895    0.270699    0.524900    11.00000    0.02711    0.02741 =
         0.03134    0.00294    0.00357    0.01045
C7B   1    0.230958    0.122417    0.476824    11.00000    0.03765    0.03101 =
         0.03813   -0.00285   -0.00060    0.01017
AFIX  43
H7B   2    0.159359    0.090217    0.415322    11.00000   -1.20000
AFIX   0
C8B   1    0.289125    0.024227    0.520839    11.00000    0.04889    0.02639 =
         0.05029   -0.00281    0.00571    0.01576
AFIX  43
H8B   2    0.256541   -0.076761    0.489053    11.00000   -1.20000
AFIX   0
C9B   1    0.394850    0.069778    0.611081    11.00000    0.04599    0.03248 =
         0.05066    0.00769    0.00729    0.02373
AFIX  43
H9B   2    0.433571   -0.000391    0.638750    11.00000   -1.20000
AFIX   0
C10B  1    0.444128    0.214282    0.660782    11.00000    0.03416    0.03507 =
         0.03786    0.00467    0.00186    0.01883
AFIX  43
H10B  2    0.515587    0.245152    0.722358    11.00000   -1.20000
AFIX   0
C11B  1    0.384812    0.312825    0.616963    11.00000    0.02717    0.02628 =
         0.03180    0.00353    0.00427    0.01145
C12B  1    0.144740    0.415064    0.420576    11.00000    0.03520    0.03473 =
         0.03747    0.00118   -0.00245    0.01530
N1B   3    0.406045    0.459305    0.651338    11.00000    0.02847    0.02795 =
         0.02969   -0.00016   -0.00223    0.01391
N2B   3    0.066473    0.427628    0.351068    11.00000    0.05651    0.06065 =
         0.04936    0.00117   -0.01547    0.02871
HKLF 4
REM  11a_jm3_p in P-1
REM R1 =  0.0377 for   2809 Fo > 4sig(Fo)  and  0.0495 for all   3498 data
REM    254 parameters refined using      0 restraints
END
WGHT      0.0411      0.2031
REM Highest difference peak  0.193,  deepest hole -0.148,  1-sigma level  0.033
Q1    1   0.3242  0.4827  0.5129  11.00000  0.05    0.19
Q2    1   0.0518 -0.0018  0.2324  11.00000  0.05    0.18
Q3    1   0.3593  0.2486  0.6665  11.00000  0.05    0.17
Q4    1   0.2070  0.3005  0.5241  11.00000  0.05    0.17
Q5    1   0.2392  0.2382  0.0878  11.00000  0.05    0.16
;
