# Supplementary material for: 2,3-Dihydro-1H-pyrrolo­[1,2-a]indole-9-carbonitrile
Source: Acta Crystallogr Sect E Struct Rep Online. 2012 Nov 10;68(Pt 12):o3306. doi: 10.1107/S1600536812045345 (PMC3588846; doi:10.1107/S1600536812045345)
Supplement: Supplementary file 2 [file e-68-o3306-Isup2.mol]

Scheme 1.cdx
  ChemDraw10161211192D

 14 16  0  0  0  0  0  0  0  0999 V2000
   -1.0271    0.3693    0.0000 C   0  0  0  0  0  0  0  0  0  0  0  0
   -1.7416   -0.0432    0.0000 C   0  0  0  0  0  0  0  0  0  0  0  0
   -1.7416   -0.8682    0.0000 C   0  0  0  0  0  0  0  0  0  0  0  0
   -1.0271   -1.2807    0.0000 C   0  0  0  0  0  0  0  0  0  0  0  0
   -0.3126   -0.8682    0.0000 C   0  0  0  0  0  0  0  0  0  0  0  0
   -0.3126   -0.0432    0.0000 C   0  0  0  0  0  0  0  0  0  0  0  0
    0.4720   -1.1231    0.0000 N   0  0  0  0  0  0  0  0  0  0  0  0
    0.9569   -0.4557    0.0000 C   0  0  0  0  0  0  0  0  0  0  0  0
    0.4720    0.2118    0.0000 C   0  0  0  0  0  0  0  0  0  0  0  0
    0.9569   -1.7906    0.0000 C   0  0  0  0  0  0  0  0  0  0  0  0
    1.7416   -1.5356    0.0000 C   0  0  0  0  0  0  0  0  0  0  0  0
    1.7416   -0.7106    0.0000 C   0  0  0  0  0  0  0  0  0  0  0  0
    0.7261    0.9937    0.0000 C   0  0  0  0  0  0  0  0  0  0  0  0
    0.9396    1.7906    0.0000 N   0  0  0  0  0  0  0  0  0  0  0  0
  1  2  2  0      
  2  3  1  0      
  3  4  2  0      
  4  5  1  0      
  5  6  2  0      
  6  1  1  0      
  5  7  1  0      
  7  8  1  0      
  8  9  2  0      
  9  6  1  0      
  7 10  1  0      
 10 11  1  0      
 11 12  1  0      
 12  8  1  0      
  9 13  1  0      
 13 14  3  0      
M  END
