# Supplementary material for: 2,3-Dihydro-1H-pyrrolo­[1,2-a]indole-9-carbonitrile
Source: Acta Crystallogr Sect E Struct Rep Online. 2012 Nov 10;68(Pt 12):o3306. doi: 10.1107/S1600536812045345 (PMC3588846; doi:10.1107/S1600536812045345)
Supplement: Supplementary file 3 [file e-68-o3306-Isup3.hkl]

#
# h,k,l, Fc-squared, Fo-squared, sigma(Fo-squared) and status flag
#
data_I
_shelx_title ' 11a_jm3_p in P-1'
_shelx_refln_list_code          4
_shelx_F_calc_maximum      120.70
_exptl_crystal_F_000       384.00
_reflns_d_resolution_high  0.8255
 
loop_
 _symmetry_equiv_pos_as_xyz
 'x, y, z'
 '-x, -y, -z'
 
_cell_length_a     9.1383
_cell_length_b     9.5340
_cell_length_c    12.3138
_cell_angle_alpha  90.794
_cell_angle_beta   90.528
_cell_angle_gamma 116.272
 
_shelx_F_squared_multiplier     1.000
 
loop_
 _refln_index_h
 _refln_index_k
 _refln_index_l
 _refln_F_squared_calc
 _refln_F_squared_meas
 _refln_F_squared_sigma
 _refln_observed_status
   1   0   0       72.07       67.25      0.86 o
   2   0   0      331.24      301.13      3.38 o
   3   0   0       43.17       42.01      0.85 o
   4   0   0      112.09      119.42      2.09 o
   5   0   0       39.51       44.37      3.45 o
   6   0   0      106.92      113.29      3.34 o
   7   0   0       10.26       10.23      1.85 o
   8   0   0       30.52       26.25      2.83 o
   9   0   0       43.07       53.48      4.19 o
 -10   1   0        0.19       -0.49      1.36 o
  -9   1   0        1.03        1.60      1.36 o
  -8   1   0       58.26       66.19      4.19 o
  -7   1   0       81.07       82.70      1.91 o
  -6   1   0       18.76       19.33      0.87 o
  -5   1   0      359.38      369.27      5.86 o
  -4   1   0      350.16      372.60      5.35 o
  -3   1   0       87.63       78.82      1.27 o
  -2   1   0      858.63      808.07      9.94 o
  -1   1   0     5144.76     5050.24    163.94 o
   0   1   0       33.76       31.26      0.69 o
   1   1   0        0.00        0.31      0.16 o
   2   1   0      258.25      254.96      4.12 o
   3   1   0       28.65       30.59      0.99 o
   4   1   0      416.65      442.57      7.31 o
   5   1   0       11.59       13.06      1.34 o
   6   1   0       15.82       16.20      1.01 o
   7   1   0      172.58      168.52      7.16 o
   8   1   0       78.47       80.99      4.93 o
   9   1   0        9.27        6.53      2.09 o
 -10   2   0       59.49       59.65      4.44 o
  -9   2   0       10.01        7.76      1.85 o
  -8   2   0       14.70       17.26      1.69 o
  -7   2   0       40.87       36.42      1.43 o
  -6   2   0       76.23       76.75      1.99 o
  -5   2   0      120.00      128.12      2.65 o
  -4   2   0       39.03       41.72      1.21 o
  -3   2   0      222.85      219.26      3.75 o
  -2   2   0     2818.60     2366.95    343.45 o
  -1   2   0       19.46       25.03      0.86 o
   0   2   0      457.73      416.16      7.56 o
   1   2   0       86.13       92.72      1.83 o
   2   2   0       13.16       11.67      0.78 o
   3   2   0      106.35      106.91      2.83 o
   4   2   0       19.09       16.82      0.97 o
   5   2   0       92.00       99.70      2.96 o
   6   2   0       54.54       50.22      2.30 o
   7   2   0      226.55      222.62      8.76 o
   8   2   0       15.08       17.99      2.83 o
 -10   3   0       26.38       26.12      2.96 o
  -9   3   0        4.76        5.67      1.72 o
  -8   3   0        3.76        2.06      0.63 o
  -7   3   0       18.63       18.95      1.10 o
  -6   3   0      161.75      170.30      3.48 o
  -5   3   0       54.58       59.15      1.63 o
  -4   3   0       67.07       70.99      1.77 o
  -3   3   0     1046.72      964.28     31.12 o
  -2   3   0      732.17      731.67     11.00 o
  -1   3   0       90.05       91.09      2.25 o
   0   3   0       11.00       10.36      0.53 o
   1   3   0      860.26      832.59     15.30 o
   2   3   0      346.77      351.15      7.22 o
   3   3   0       45.03       41.44      1.79 o
   4   3   0       12.68        9.41      1.03 o
   5   3   0       86.12       88.71      2.53 o
   6   3   0      168.19      178.10      5.00 o
   7   3   0       84.07       85.67      5.18 o
   8   3   0        0.62        0.62      1.60 o
 -11   4   0       86.84       95.65      5.92 o
 -10   4   0        7.59        6.28      1.85 o
  -9   4   0      161.25      160.19      4.93 o
  -8   4   0      229.65      229.20      6.31 o
  -7   4   0       27.58       35.13      2.12 o
  -6   4   0       90.67       85.28      2.57 o
  -5   4   0      408.14      438.02      6.37 o
  -4   4   0        0.14        1.31      0.92 o
  -3   4   0      106.00       97.44      4.43 o
  -2   4   0      198.78      207.40      3.70 o
  -1   4   0     1869.20     1945.20     34.45 o
   0   4   0       25.62       31.61      1.39 o
   1   4   0      244.93      247.79      5.45 o
   2   4   0       42.78       41.85      1.83 o
   3   4   0        0.01       -0.04      0.59 o
   4   4   0       80.83       80.89      2.96 o
   5   4   0       21.98       22.37      1.85 o
   6   4   0        5.83        5.36      1.31 o
   7   4   0        0.14        0.00      1.48 o
 -11   5   0        0.05       -0.62      1.48 o
 -10   5   0       18.42       16.02      2.46 o
  -9   5   0       87.85       81.96      3.28 o
  -8   5   0        3.49        1.72      0.69 o
  -7   5   0        1.87        1.07      0.47 o
  -6   5   0        0.25        0.55      0.41 o
  -5   5   0      185.55      208.95      8.15 o
  -4   5   0      113.29      116.21      4.69 o
  -3   5   0       29.78       35.82      1.82 o
  -2   5   0      133.53      137.32      3.64 o
  -1   5   0     1127.45     1184.66     21.64 o
   0   5   0        1.88        1.79      0.56 o
   1   5   0       13.88       11.17      1.48 o
   2   5   0       10.38       11.33      1.42 o
   3   5   0      557.66      588.67     27.17 o
   4   5   0       10.40       13.32      1.48 o
   5   5   0        3.53        4.25      1.22 o
   6   5   0        0.12        1.50      1.21 o
 -11   6   0        3.09       -0.49      1.36 o
 -10   6   0        0.14       -0.62      1.23 o
  -9   6   0       25.48       27.72      1.60 o
  -8   6   0      309.50      300.22      5.12 o
  -7   6   0       40.59       40.69      1.41 o
  -6   6   0      196.76      193.90      3.49 o
  -5   6   0       51.07       53.13      3.20 o
  -4   6   0      365.94      380.10      6.41 o
  -3   6   0      160.51      149.31      3.03 o
  -2   6   0       51.13       41.10      3.88 o
  -1   6   0       56.00       55.27      2.65 o
   0   6   0        6.63        4.00      0.99 o
   1   6   0        5.74        6.74      1.00 o
   2   6   0        2.76        2.80      0.91 o
   3   6   0       41.19       41.46      2.31 o
   4   6   0        0.16       -0.15      0.98 o
   5   6   0        0.98        0.83      1.17 o
 -10   7   0       38.28       43.85      5.85 o
  -9   7   0      138.02      149.89      3.89 o
  -8   7   0       15.13       12.75      1.17 o
  -7   7   0      147.27      142.77      2.95 o
  -6   7   0        0.34        1.11      1.11 o
  -5   7   0       19.84       25.26      2.46 o
  -4   7   0      148.44      149.66      3.16 o
  -3   7   0       61.66       62.20      2.71 o
  -2   7   0        5.57        6.93      0.98 o
  -1   7   0        8.89        4.57      0.99 o
   0   7   0        7.85        8.33      1.09 o
   1   7   0       40.51       40.37      2.25 o
   2   7   0       38.39       38.74      2.26 o
   3   7   0        0.52        0.05      1.11 o
   4   7   0       92.35      102.15      4.09 o
 -10   8   0       18.27       26.56      2.25 o
  -9   8   0       89.25       89.48      2.98 o
  -8   8   0        0.38        0.23      0.69 o
  -7   8   0       72.41       72.91      2.48 o
  -6   8   0       90.88       80.88      4.68 o
  -5   8   0       15.50       14.79      2.34 o
  -4   8   0      519.54      512.15      8.66 o
  -3   8   0      142.05      142.52      4.23 o
  -2   8   0        1.52       -1.12      1.85 o
  -1   8   0      388.33      376.23     15.14 o
   0   8   0       27.72       28.44      1.92 o
   1   8   0        3.54        3.17      1.12 o
   2   8   0       13.49       12.96      1.65 o
   3   8   0      205.50      223.80      6.54 o
 -10   9   0        7.45        9.27      1.31 o
  -9   9   0       21.21       30.22      2.40 o
  -8   9   0        3.28        2.79      0.88 o
  -7   9   0        0.55        3.70      1.72 o
  -6   9   0        5.99        4.44      1.85 o
  -5   9   0      266.57      252.72      6.45 o
  -4   9   0       16.19       11.40      2.03 o
  -3   9   0        0.26        1.11      0.84 o
  -2   9   0      236.07      231.88      7.16 o
  -1   9   0      129.66      145.60      4.70 o
   0   9   0       92.16       90.11      3.67 o
   1   9   0        4.81        2.75      1.21 o
   2   9   0       42.53       47.10      2.91 o
  -9  10   0        2.11        6.40      1.61 o
  -8  10   0       24.70       31.52      1.96 o
  -7  10   0        6.32        4.93      1.97 o
  -6  10   0        0.20        0.99      1.72 o
  -5  10   0        3.60        4.85      1.21 o
  -4  10   0        7.50        5.55      1.29 o
  -3  10   0        0.28        0.61      0.91 o
  -2  10   0       30.90       27.58      2.16 o
  -1  10   0       52.18       55.48      2.93 o
   0  10   0       16.33       15.87      1.86 o
  -7  11   0        3.10        6.65      2.59 o
  -6  11   0        4.35        5.30      2.46 o
  -5  11   0        1.70        5.05      2.46 o
  -4  11   0       12.59       13.31      2.96 o
  -3  11   0       12.02       14.24      1.77 o
  -2  11   0        1.38        0.88      1.18 o
   2 -11   1        0.06        0.37      1.85 o
   3 -11   1       10.95       10.35      2.71 o
   4 -11   1        0.43        1.23      1.97 o
   5 -11   1       26.26       24.77      3.57 o
   6 -11   1        0.00       -1.11      1.85 o
   7 -11   1        0.22       -1.26      1.26 o
   0 -10   1        0.93        0.40      1.07 o
   1 -10   1        7.53        8.40      1.97 o
   2 -10   1        0.00        0.26      0.95 o
   3 -10   1        6.48        7.80      1.34 o
   4 -10   1        0.52        1.50      1.00 o
   5 -10   1        2.49        4.44      2.09 o
   6 -10   1        2.19        2.22      1.85 o
   7 -10   1       26.46       23.80      2.39 o
   8 -10   1        4.61        3.10      1.52 o
   9 -10   1       57.69       66.68      6.10 o
  -2  -9   1        0.61       -0.41      1.07 o
  -1  -9   1        3.05        5.24      1.33 o
   0  -9   1       38.43       41.79      2.49 o
   1  -9   1      184.53      177.70      5.86 o
   2  -9   1       45.92       48.85      2.71 o
   3  -9   1      162.87      144.36      4.42 o
   4  -9   1       37.18       40.82      1.70 o
   5  -9   1       47.76       49.79      4.07 o
   6  -9   1       39.71       41.04      3.70 o
   7  -9   1        1.36        0.83      0.72 o
   8  -9   1        6.05        7.12      1.08 o
   9  -9   1        0.39        0.52      1.04 o
  10  -9   1        1.15       -0.22      1.36 o
  -3  -8   1       37.33       39.98      3.45 o
  -2  -8   1       66.14       71.54      3.70 o
  -1  -8   1       82.97       86.31      3.42 o
   0  -8   1      132.60      142.41      6.35 o
   1  -8   1       43.59       40.00      4.50 o
   2  -8   1      342.29      338.29      7.79 o
   3  -8   1      114.52       97.36      2.59 o
   4  -8   1      137.16      133.67      3.11 o
   5  -8   1      398.61      376.75      9.15 o
   6  -8   1        1.94        1.23      1.48 o
   7  -8   1       73.61       75.80      2.53 o
   8  -8   1        0.13        0.64      0.69 o
   9  -8   1       60.75       70.67      3.26 o
  10  -8   1        0.01        1.76      0.96 o
  -4  -7   1       31.42       27.84      2.22 o
  -3  -7   1      293.14      296.75      9.57 o
  -2  -7   1        4.41        5.35      1.13 o
  -1  -7   1       59.90       52.60      2.42 o
   0  -7   1        0.08       -0.62      0.62 o
   1  -7   1       13.54       14.17      1.27 o
   2  -7   1      251.84      260.27      6.10 o
   3  -7   1      271.47      267.67      4.98 o
   4  -7   1       38.38       39.22      2.85 o
   5  -7   1       18.95       29.33      2.71 o
   6  -7   1        2.51        2.80      0.70 o
   7  -7   1      161.20      161.40      3.93 o
   8  -7   1      117.75      111.71      3.85 o
   9  -7   1      154.22      142.28      3.78 o
  10  -7   1       11.29       12.50      1.72 o
  -5  -6   1        6.05        5.91      1.85 o
  -4  -6   1        7.48        7.69      1.72 o
  -3  -6   1      104.41      102.93      8.75 o
  -2  -6   1        6.16        7.01      1.66 o
  -1  -6   1        0.29        0.69      0.62 o
   0  -6   1       35.13       36.73      1.81 o
   1  -6   1      934.03      932.73     17.54 o
   2  -6   1        0.47        2.09      0.59 o
   3  -6   1        6.04        5.90      0.57 o
   4  -6   1       17.43       19.00      1.18 o
   5  -6   1       55.08       58.80      3.45 o
   6  -6   1      306.81      302.10      4.94 o
   7  -6   1      119.86      121.04      3.05 o
   8  -6   1       18.76       18.18      1.28 o
   9  -6   1        6.05        3.97      0.98 o
  10  -6   1        0.01       -0.84      0.84 o
  -6  -5   1       33.97       33.52      3.45 o
  -5  -5   1        9.92        7.02      1.39 o
  -4  -5   1        0.16       -0.71      0.71 o
  -3  -5   1       23.18       22.88      1.61 o
  -2  -5   1      109.83      111.63      5.12 o
  -1  -5   1      437.78      427.18      8.82 o
   0  -5   1       61.57       51.75      2.28 o
   1  -5   1      557.49      598.56      9.23 o
   2  -5   1       92.29       98.40      2.25 o
   3  -5   1      440.73      468.96      6.42 o
   4  -5   1      724.19      809.32     22.99 o
   5  -5   1       20.61       20.35      1.39 o
   6  -5   1        0.04        0.24      0.33 o
   7  -5   1      167.98      163.32      3.19 o
   8  -5   1      191.66      201.82      3.84 o
   9  -5   1        7.07        2.10      0.92 o
  10  -5   1       65.53       62.12      4.19 o
  11  -5   1        2.14        1.36      1.48 o
  -7  -4   1        8.83       11.21      2.46 o
  -6  -4   1       11.84       11.26      1.52 o
  -5  -4   1      375.16      385.45     15.26 o
  -4  -4   1        0.29        0.22      0.68 o
  -3  -4   1      205.95      214.63      5.24 o
  -2  -4   1        9.89        6.70      0.99 o
  -1  -4   1        0.07        0.22      0.43 o
   0  -4   1       45.28       48.26      3.27 o
   1  -4   1      170.64      167.47      2.99 o
   2  -4   1       17.85       22.50      0.70 o
   3  -4   1      281.35      324.51      5.60 o
   4  -4   1      271.95      286.76      3.83 o
   5  -4   1      761.83      797.40     12.66 o
   6  -4   1       72.05       76.11      1.83 o
   7  -4   1      130.24      135.55      3.19 o
   8  -4   1      298.25      292.54      5.75 o
   9  -4   1        0.13       -0.68      0.68 o
  10  -4   1        0.02       -0.62      1.36 o
  -8  -3   1       47.30       47.69      4.19 o
  -7  -3   1      264.40      275.85     10.49 o
  -6  -3   1       24.47       26.84      1.86 o
  -5  -3   1       11.05       10.30      0.95 o
  -4  -3   1        3.45        2.90      0.78 o
  -3  -3   1      130.30      122.52      3.31 o
  -2  -3   1      889.65      894.79     16.51 o
  -1  -3   1      880.93      927.10     13.61 o
   0  -3   1      363.41      338.51     12.19 o
   1  -3   1        4.59        4.87      0.32 o
   2  -3   1      782.15      765.61      9.79 o
   3  -3   1     1158.46     1151.28     13.30 o
   4  -3   1      531.76      526.21      8.48 o
   5  -3   1       43.49       44.99      1.77 o
   6  -3   1      206.70      217.22      4.26 o
   7  -3   1        3.71        3.11      0.66 o
   8  -3   1      166.07      176.21      4.50 o
   9  -3   1       30.80       32.32      2.18 o
  10  -3   1        8.46        9.24      2.22 o
  -8  -2   1       85.81       84.19      5.30 o
  -7  -2   1       47.21       47.69      3.70 o
  -6  -2   1       47.94       50.16      2.19 o
  -5  -2   1       15.39       21.23      1.50 o
  -4  -2   1       62.74       67.58      1.79 o
  -3  -2   1       23.42       30.56      1.35 o
  -2  -2   1      261.89      265.75      5.42 o
  -1  -2   1       88.99       71.90      1.52 o
   0  -2   1     6238.29     5990.58    109.45 o
   1  -2   1        3.32        4.69      0.67 o
   2  -2   1      409.00      402.43      4.92 o
   3  -2   1       11.21       15.84      0.61 o
   4  -2   1       21.91       25.80      0.84 o
   5  -2   1      169.11      173.74      3.00 o
   6  -2   1        6.07        5.38      0.58 o
   7  -2   1        7.45        5.68      0.90 o
   8  -2   1      169.08      165.71      4.11 o
   9  -2   1       97.27       95.67      5.30 o
  10  -2   1        8.35        6.28      1.97 o
  -9  -1   1        3.53        3.94      1.85 o
  -8  -1   1        8.05        2.83      1.60 o
  -7  -1   1        1.08        0.86      1.11 o
  -6  -1   1       10.21        9.77      0.79 o
  -5  -1   1       75.29       77.03      1.88 o
  -4  -1   1      119.29      113.27      2.34 o
  -3  -1   1       37.09       33.84      0.98 o
  -2  -1   1      730.18      746.36     10.97 o
  -1  -1   1     3236.93     3311.57     40.67 o
   0  -1   1     1903.84     1820.28     22.82 o
   1  -1   1      450.31      397.34      3.78 o
   2  -1   1       64.70       63.18      1.15 o
   3  -1   1      335.39      338.70      6.49 o
   4  -1   1       34.55       34.12      1.20 o
   5  -1   1      557.81      577.37      9.60 o
   6  -1   1       25.37       28.32      1.30 o
   7  -1   1       29.79       31.55      1.35 o
   8  -1   1        3.44        4.53      1.03 o
   9  -1   1       15.04       16.88      2.46 o
  10  -1   1        0.16        0.49      1.60 o
  -9   0   1        6.78        3.57      1.72 o
  -8   0   1        6.71        8.25      1.97 o
  -7   0   1       21.80       22.43      2.46 o
  -6   0   1       74.65       80.23      2.48 o
  -5   0   1       10.60       12.57      1.48 o
  -4   0   1      155.84      159.04      2.88 o
  -3   0   1     2788.37     2922.91     49.64 o
  -2   0   1    10014.03    10646.85    179.53 o
  -1   0   1     2808.99     2763.89     47.04 o
   0   0   1       51.07       41.16      3.08 o
   1   0   1     2616.04     2442.75     25.42 o
   2   0   1      533.34      520.63      6.91 o
   3   0   1       24.25       20.35      0.84 o
   4   0   1        9.45       10.02      0.62 o
   5   0   1       80.29       81.39      2.96 o
   6   0   1        2.55        5.52      0.96 o
   7   0   1       78.08       73.10      4.19 o
   8   0   1        0.09        0.00      0.99 o
   9   0   1       12.40       12.07      2.46 o
 -10   1   1        1.44        0.12      1.36 o
  -9   1   1       33.19       35.12      3.33 o
  -8   1   1        0.24        3.33      1.36 o
  -7   1   1        8.99        6.28      1.48 o
  -6   1   1       98.93      100.54      2.93 o
  -5   1   1       67.42       78.39      2.33 o
  -4   1   1       89.17      105.87      2.65 o
  -3   1   1       58.93       54.93      1.32 o
  -2   1   1      502.57      470.98      7.77 o
  -1   1   1      113.20       99.83      1.72 o
   0   1   1     1291.01     1275.94     15.91 o
   1   1   1       47.40       44.94      1.04 o
   2   1   1       16.51       11.92      0.61 o
   3   1   1       66.66       73.84      1.80 o
   4   1   1       19.07       18.47      0.95 o
   5   1   1      289.13      308.14      5.65 o
   6   1   1       47.70       41.01      1.65 o
   7   1   1        0.25        1.11      1.11 o
   8   1   1       11.56       13.92      2.46 o
   9   1   1        4.89        4.31      1.85 o
 -10   2   1       47.01       55.70      4.44 o
  -9   2   1        6.10        5.54      1.72 o
  -8   2   1        4.57        2.97      0.82 o
  -7   2   1       23.95       21.01      1.97 o
  -6   2   1       75.38       75.76      2.37 o
  -5   2   1      582.11      635.03     11.59 o
  -4   2   1      498.69      525.59      8.32 o
  -3   2   1      582.73      586.67     10.79 o
  -2   2   1      315.57      291.47      7.82 o
  -1   2   1       80.89       94.88      1.76 o
   0   2   1       34.60       36.09      0.95 o
   1   2   1       80.07       81.12      1.73 o
   2   2   1       25.88       28.82      1.26 o
   3   2   1        0.36        0.55      0.41 o
   4   2   1       41.70       43.93      2.98 o
   5   2   1       76.45       87.35      2.39 o
   6   2   1        2.25        2.96      0.99 o
   7   2   1       12.89       10.18      2.40 o
   8   2   1       45.54       53.85      4.19 o
 -10   3   1        0.66       -0.37      1.36 o
  -9   3   1        3.00        2.09      1.48 o
  -8   3   1      278.06      272.75      6.72 o
  -7   3   1       92.09      109.51      2.56 o
  -6   3   1      462.04      452.92     10.85 o
  -5   3   1       30.46       34.28      1.18 o
  -4   3   1       11.48       11.08      1.79 o
  -3   3   1        4.11        2.81      1.23 o
  -2   3   1      154.41      153.06      2.76 o
  -1   3   1     1186.08     1168.51     23.45 o
   0   3   1      539.54      539.20      8.23 o
   1   3   1      514.37      505.62      9.78 o
   2   3   1        8.49        6.40      1.05 o
   3   3   1        0.49        0.29      0.50 o
   4   3   1      106.47      110.66      2.80 o
   5   3   1        1.55        0.34      0.77 o
   6   3   1        0.13        0.25      0.82 o
   7   3   1       55.94       56.54      5.24 o
   8   3   1        6.06        3.82      2.09 o
 -10   4   1       13.29       13.92      2.46 o
  -9   4   1       48.08       44.12      3.45 o
  -8   4   1       39.53       43.39      1.77 o
  -7   4   1       54.11       54.39      1.76 o
  -6   4   1       90.56       80.95      2.15 o
  -5   4   1      123.52      120.70      3.18 o
  -4   4   1        0.46        0.00      0.21 o
  -3   4   1      202.10      203.28      4.49 o
  -2   4   1     1209.82     1237.86     18.00 o
  -1   4   1       29.46       26.23      1.24 o
   0   4   1       16.55       20.29      1.15 o
   1   4   1       12.78       17.48      1.17 o
   2   4   1      535.21      555.38     11.07 o
   3   4   1      495.50      497.15     10.32 o
   4   4   1        0.21       -0.52      0.74 o
   5   4   1        1.53        1.55      0.95 o
   6   4   1       40.16       40.25      2.52 o
   7   4   1       90.28       90.97      5.55 o
 -11   5   1        0.01       -0.74      1.36 o
 -10   5   1       60.44       64.21      4.44 o
  -9   5   1        3.16        4.25      1.12 o
  -8   5   1       27.26       29.67      1.48 o
  -7   5   1      224.72      208.96      4.30 o
  -6   5   1      193.83      200.51      3.47 o
  -4   5   1      658.03      668.60     18.75 o
  -3   5   1     1167.89     1243.65     18.62 o
  -2   5   1        0.29        0.06      0.44 o
  -1   5   1        5.30        4.90      0.74 o
   0   5   1      317.85      340.57      7.33 o
   1   5   1      147.67      143.61      4.69 o
   2   5   1      173.31      172.21      4.62 o
   3   5   1        2.17        1.17      0.82 o
   4   5   1       34.48       36.13      2.18 o
   5   5   1       93.18      102.60      3.92 o
   6   5   1      229.99      258.71      7.24 o
 -11   6   1       32.92       36.35      3.70 o
 -10   6   1       73.07       70.01      4.56 o
  -9   6   1        5.80        5.97      1.21 o
  -8   6   1        1.09        2.28      0.58 o
  -7   6   1        3.72        2.97      0.57 o
  -6   6   1        0.09       -0.12      0.49 o
  -5   6   1        0.98        1.48      0.99 o
  -4   6   1        0.12        0.63      0.59 o
  -3   6   1       69.61       70.90      1.92 o
  -2   6   1      145.20      136.20      3.72 o
  -1   6   1      222.12      240.00      5.69 o
   0   6   1      194.03      184.06      4.79 o
   1   6   1      187.91      185.65      4.93 o
   2   6   1        0.93       -0.17      0.68 o
   3   6   1       24.62       24.90      2.22 o
   4   6   1      165.57      167.22      5.19 o
   5   6   1       20.94       18.73      2.90 o
 -10   7   1       24.52       21.42      2.04 o
  -9   7   1        6.69        6.86      1.00 o
  -8   7   1      187.37      193.96      4.47 o
  -7   7   1        2.64        1.61      1.36 o
  -6   7   1       82.93       83.09      4.32 o
  -5   7   1      265.07      249.58      8.89 o
  -4   7   1       15.30       13.95      1.24 o
  -3   7   1       72.69       67.71      1.86 o
  -2   7   1      107.18      109.16      3.40 o
  -1   7   1        8.64        6.64      1.03 o
   0   7   1      136.45      134.29      4.13 o
   1   7   1      195.11      186.31      5.23 o
   2   7   1       21.43       22.25      1.82 o
   3   7   1       66.33       59.87      3.00 o
   4   7   1        5.45        6.35      1.47 o
 -10   8   1        6.95        4.95      2.22 o
  -9   8   1       15.05       15.40      2.18 o
  -8   8   1       20.02       24.19      2.16 o
  -7   8   1       26.43       33.39      3.08 o
  -6   8   1      379.20      386.02     12.85 o
  -5   8   1      128.23      118.76      5.80 o
  -4   8   1      435.49      397.57      6.92 o
  -3   8   1      195.15      183.58      5.08 o
  -2   8   1        1.15        1.21      0.86 o
  -1   8   1       91.09       86.60      3.31 o
   0   8   1       76.73       77.55      3.25 o
   1   8   1        2.34        2.78      1.48 o
   2   8   1       79.49       80.98      3.52 o
   3   8   1        9.40        9.08      2.59 o
 -10   9   1        3.02        4.09      1.35 o
  -9   9   1        2.91        0.93      0.86 o
  -8   9   1        1.52        1.50      0.81 o
  -7   9   1       14.86       17.74      2.59 o
  -6   9   1        6.03        5.54      1.97 o
  -5   9   1       51.59       47.69      2.49 o
  -4   9   1        4.73        8.54      1.30 o
  -3   9   1       44.77       45.98      2.46 o
  -2   9   1      184.84      178.01      5.29 o
  -1   9   1       45.54       45.11      2.58 o
   0   9   1        2.32        0.37      1.23 o
   1   9   1        9.47       13.61      1.77 o
   2   9   1       19.48       20.39      2.17 o
  -9  10   1        0.12        0.52      0.90 o
  -8  10   1        0.85        0.99      1.72 o
  -7  10   1        0.19        0.00      1.48 o
  -6  10   1       24.57       23.04      3.20 o
  -5  10   1       31.12       41.39      2.52 o
  -4  10   1       14.37       15.83      1.72 o
  -3  10   1       29.12       27.72      2.83 o
  -2  10   1       10.14       14.42      2.16 o
  -1  10   1        1.97        2.58      1.21 o
   0  10   1       92.97      108.33      4.40 o
  -7  11   1        0.01       -0.86      1.85 o
  -6  11   1       22.83       24.89      3.45 o
  -5  11   1       29.33       34.40      2.49 o
  -4  11   1        5.02        4.56      1.41 o
  -3  11   1        0.25        3.37      1.72 o
  -2  11   1        0.10       -0.28      1.14 o
   2 -11   2        2.94        3.08      2.09 o
   3 -11   2        3.73        2.46      2.22 o
   4 -11   2        5.10        4.68      2.34 o
   5 -11   2       32.53       40.66      4.44 o
   6 -11   2        3.23        5.60      1.78 o
   7 -11   2       20.36       23.76      2.66 o
   0 -10   2        0.59        2.12      1.15 o
   1 -10   2        1.01        0.29      1.07 o
   2 -10   2        7.56        9.73      2.46 o
   3 -10   2        0.24       -0.74      1.48 o
   4 -10   2        6.37        3.82      2.09 o
   5 -10   2       24.38       23.78      3.20 o
   6 -10   2       25.32       39.11      2.92 o
   7 -10   2       26.76       25.81      2.48 o
   8 -10   2        2.44        5.05      1.57 o
   9 -10   2        0.01       -0.25      1.30 o
  -2  -9   2        0.26       -0.89      0.89 o
  -1  -9   2       37.24       39.94      2.96 o
   0  -9   2        0.68       -0.40      0.92 o
   1  -9   2       34.86       37.45      2.28 o
   2  -9   2       25.35       27.31      1.89 o
   3  -9   2      217.13      210.39      4.54 o
   4  -9   2        6.24        7.86      0.90 o
   5  -9   2       51.60       57.89      3.64 o
   6  -9   2        2.09        0.61      1.72 o
   7  -9   2        0.71       -0.23      1.03 o
   8  -9   2        2.76        3.82      1.39 o
   9  -9   2        0.47        0.31      1.22 o
  -3  -8   2       66.04       66.27      3.22 o
  -2  -8   2        0.55       -0.70      0.89 o
  -1  -8   2       70.24       68.85      4.50 o
   0  -8   2       76.50       72.22      2.93 o
   1  -8   2       17.89       22.57      2.16 o
   2  -8   2     1074.92     1029.11     19.64 o
   3  -8   2      103.98      106.42      2.76 o
   4  -8   2        1.59        1.96      0.96 o
   5  -8   2        1.94        2.91      0.91 o
   6  -8   2        3.28        2.08      0.73 o
   7  -8   2      196.00      182.94      4.31 o
   8  -8   2       12.07       13.25      1.52 o
   9  -8   2       21.68       18.25      1.45 o
  10  -8   2        0.56        1.32      1.35 o
  -4  -7   2       27.03       27.26      2.18 o
  -3  -7   2       19.35       19.03      1.78 o
  -2  -7   2       49.43       48.62      2.47 o
  -1  -7   2       12.49       11.05      1.27 o
   0  -7   2      149.48      145.94      4.14 o
   1  -7   2       32.55       34.48      1.77 o
   2  -7   2       67.60       65.29      2.37 o
   3  -7   2        2.29        1.31      0.46 o
   4  -7   2       49.25       50.24      2.22 o
   5  -7   2        3.39        4.67      0.78 o
   6  -7   2      442.27      421.84      7.64 o
   7  -7   2       16.24       19.36      1.09 o
   8  -7   2        1.40        0.65      0.59 o
   9  -7   2       67.48       72.54      2.67 o
  10  -7   2        0.04        0.11      1.02 o
  -5  -6   2       72.51       80.40      3.52 o
  -4  -6   2       30.99       30.35      2.09 o
  -3  -6   2       42.33       40.10      3.02 o
  -2  -6   2       15.26       11.71      1.48 o
  -1  -6   2        3.57        2.73      0.80 o
   0  -6   2       21.01       19.21      2.83 o
   1  -6   2        2.35        0.93      0.52 o
   2  -6   2      101.18       96.77      2.18 o
   3  -6   2        2.18        1.53      0.35 o
   4  -6   2       78.32       88.48      2.60 o
   5  -6   2      290.51      299.98      5.61 o
   6  -6   2        0.54        0.32      0.41 o
   7  -6   2      143.67      135.28      3.90 o
   8  -6   2       21.38       19.66      2.26 o
   9  -6   2       78.77       76.99      2.68 o
  10  -6   2        1.11        0.62      0.88 o
  -6  -5   2       10.51       11.58      2.34 o
  -5  -5   2      156.77      171.84      5.05 o
  -4  -5   2      154.99      155.98      4.53 o
  -3  -5   2       11.80       10.93      1.17 o
  -2  -5   2        1.92        2.99      2.16 o
  -1  -5   2      383.03      394.21      8.20 o
   0  -5   2       47.75       48.60      1.84 o
   1  -5   2       49.54       53.04      1.90 o
   2  -5   2     1073.19     1189.87     17.29 o
   3  -5   2       63.80       50.23      1.43 o
   4  -5   2        0.02        0.35      0.33 o
   5  -5   2       83.39       88.23      1.96 o
   6  -5   2       53.46       54.21      1.56 o
   7  -5   2       67.44       65.47      2.14 o
   8  -5   2      155.12      160.94      5.01 o
   9  -5   2       48.40       50.26      2.19 o
  10  -5   2        1.26        0.69      1.07 o
  -7  -4   2       31.71       34.26      3.57 o
  -6  -4   2       62.53       69.02      4.44 o
  -5  -4   2        1.74        3.14      1.54 o
  -4  -4   2      108.92      111.32      3.45 o
  -3  -4   2      129.77      132.77      3.71 o
  -2  -4   2      374.69      380.29      7.87 o
  -1  -4   2      380.67      415.82      8.29 o
   0  -4   2        0.15        0.81      0.34 o
   1  -4   2      489.37      505.01      7.67 o
   2  -4   2      361.66      391.74      5.31 o
   3  -4   2      102.84      114.24      2.55 o
   4  -4   2        4.92        5.58      0.42 o
   5  -4   2        8.27        9.29      0.66 o
   6  -4   2       62.24       78.14      2.20 o
   7  -4   2      103.84      109.76      2.50 o
   8  -4   2       53.20       51.92      2.03 o
   9  -4   2      202.79      221.60      4.94 o
  10  -4   2       47.80       53.73      4.07 o
  -8  -3   2        3.42        2.34      1.85 o
  -7  -3   2        4.56        4.19      1.85 o
  -6  -3   2      117.96      112.21      5.55 o
  -5  -3   2        0.66        0.18      0.70 o
  -4  -3   2       66.02       67.75      2.39 o
  -3  -3   2      211.97      235.60      5.32 o
  -2  -3   2      309.91      310.94      7.61 o
  -1  -3   2       74.94       85.25      2.30 o
   0  -3   2      180.26      183.36      3.09 o
   1  -3   2      153.24      149.11      2.48 o
   2  -3   2      556.43      561.28      7.99 o
   3  -3   2      646.43      678.04      8.26 o
   4  -3   2        8.05        8.07      0.55 o
   5  -3   2      209.74      226.88      3.83 o
   6  -3   2       10.88       12.60      0.92 o
   7  -3   2        0.94        1.22      0.56 o
   8  -3   2        3.63        5.82      0.89 o
   9  -3   2        6.85        6.49      1.29 o
  10  -3   2      181.05      188.72      8.26 o
  -8  -2   2       12.34       10.23      2.46 o
  -7  -2   2        0.17        0.37      1.11 o
  -6  -2   2      142.69      139.13      3.85 o
  -5  -2   2       20.11       21.50      1.36 o
  -4  -2   2       36.32       33.75      1.17 o
  -3  -2   2       45.86       50.87      1.73 o
  -2  -2   2       17.32       14.21      0.87 o
  -1  -2   2      357.79      342.03      6.57 o
   0  -2   2      564.30      539.31      7.93 o
   1  -2   2      416.21      391.61     10.67 o
   2  -2   2        1.40        0.85      0.26 o
   3  -2   2       35.31       32.45      0.72 o
   4  -2   2      205.22      190.78      3.09 o
   5  -2   2        3.61        4.09      0.64 o
   6  -2   2       27.73       29.14      1.35 o
   7  -2   2       17.65       16.99      1.31 o
   8  -2   2       46.68       50.64      1.99 o
   9  -2   2      239.97      260.29      6.98 o
  10  -2   2       74.52       82.09      5.30 o
  -9  -1   2        0.03        0.12      1.36 o
  -8  -1   2        4.97        5.67      1.72 o
  -7  -1   2      254.78      237.75      9.01 o
  -6  -1   2        5.43        7.64      1.60 o
  -5  -1   2      265.14      240.42      5.27 o
  -4  -1   2       60.31       68.33      1.98 o
  -3  -1   2      134.73      122.06      3.89 o
  -2  -1   2      665.97      649.42      8.36 o
  -1  -1   2     3130.83     3003.81     42.08 o
   0  -1   2      626.34      557.48      7.49 o
   1  -1   2      337.54      320.04      3.34 o
   2  -1   2      113.43      120.19      1.73 o
   3  -1   2       54.08       62.10      1.32 o
   4  -1   2      152.37      139.73     12.32 o
   5  -1   2       75.11       66.51      2.87 o
   6  -1   2      336.66      357.01      6.60 o
   7  -1   2       58.86       54.28      2.44 o
   8  -1   2       21.34       21.64      3.82 o
   9  -1   2       23.86       30.07      3.20 o
  10  -1   2       64.98       65.82      4.81 o
  -9   0   2        2.27        1.60      1.60 o
  -8   0   2      130.04      128.74      6.29 o
  -7   0   2       18.08       13.18      1.97 o
  -6   0   2       17.88       11.58      1.73 o
  -5   0   2       37.04       37.96      2.46 o
  -4   0   2      151.63      142.46      5.06 o
  -3   0   2        1.50        0.25      0.49 o
  -2   0   2    14569.58    15893.20    267.05 o
  -1   0   2     2932.51     2847.90     44.26 o
   0   0   2      558.27      535.20      5.01 o
   1   0   2     5351.82     5368.35     55.47 o
   2   0   2       40.58       45.58      0.92 o
   3   0   2       16.19       15.92      0.68 o
   4   0   2      132.73      129.41      3.36 o
   5   0   2      255.96      266.77      4.39 o
   6   0   2      198.52      190.57      7.04 o
   7   0   2       12.85       14.66      2.09 o
   8   0   2       10.65       11.58      2.09 o
   9   0   2        0.86        1.11      1.60 o
 -10   1   2        0.83        1.97      1.60 o
  -9   1   2        0.66        0.49      1.36 o
  -8   1   2       93.74       86.55      4.81 o
  -7   1   2      175.70      179.77      7.16 o
  -6   1   2       79.27       75.46      3.82 o
  -5   1   2       88.42      106.80      4.44 o
  -4   1   2       84.89       71.54      3.21 o
  -3   1   2      297.15      320.09      8.92 o
  -2   1   2      283.56      305.83      5.79 o
  -1   1   2      337.06      352.59      5.32 o
   0   1   2     1498.99     1346.69     25.74 o
   1   1   2    14286.23    14681.20    181.34 o
   2   1   2     2654.03     2720.80     34.19 o
   3   1   2       26.02       22.24      1.17 o
   4   1   2       53.03       54.33      1.75 o
   5   1   2      341.60      364.28      6.60 o
   6   1   2        0.89        0.96      0.77 o
   7   1   2        1.09       -0.12      0.99 o
   8   1   2       94.66       94.93      5.42 o
   9   1   2       15.36       18.73      2.96 o
 -10   2   2        0.48        0.25      1.48 o
  -9   2   2       33.76       31.18      3.08 o
  -8   2   2       28.96       28.10      2.83 o
  -7   2   2        1.03        1.28      0.99 o
  -6   2   2      115.63      117.23      4.26 o
  -5   2   2      214.89      232.54      5.24 o
  -4   2   2      133.46      131.83      2.62 o
  -3   2   2       15.66       12.20      0.86 o
  -2   2   2     1238.32     1188.79     17.14 o
  -1   2   2      117.82      106.94      1.71 o
   0   2   2     1440.94     1398.84     20.06 o
   1   2   2      127.32      109.00      2.18 o
   2   2   2      226.65      211.37      4.72 o
   3   2   2      188.82      158.27     11.45 o
   4   2   2        6.68        8.67      0.85 o
   5   2   2       19.90       17.62      1.66 o
   6   2   2       70.34       66.65      3.33 o
   7   2   2        3.73        3.22      1.09 o
   8   2   2       14.86       14.91      2.59 o
 -10   3   2       55.27       58.29      4.31 o
  -9   3   2        0.22       -0.25      1.11 o
  -8   3   2      280.52      278.85     15.06 o
  -7   3   2       39.74       37.27      1.81 o
  -6   3   2        0.29        0.16      0.36 o
  -5   3   2      814.40      788.60     14.69 o
  -4   3   2       44.46       51.90      2.22 o
  -3   3   2      555.32      552.49     15.04 o
  -2   3   2       60.41       66.55      1.57 o
  -1   3   2     1113.64     1109.14     16.17 o
   0   3   2      721.40      689.72     12.90 o
   1   3   2      194.81      176.03      4.14 o
   2   3   2        0.06        0.05      0.41 o
   3   3   2       10.44       10.83      1.09 o
   4   3   2       20.94       20.24      1.52 o
   5   3   2      122.03      123.69      4.38 o
   6   3   2       10.38        9.39      1.48 o
   7   3   2      103.83      110.47      4.87 o
   8   3   2      155.07      163.40      8.02 o
 -10   4   2        4.46        3.20      1.60 o
  -9   4   2      100.57      104.43      5.42 o
  -8   4   2        1.42        2.32      0.91 o
  -7   4   2      214.00      232.58      4.48 o
  -6   4   2       11.76       14.20      0.89 o
  -5   4   2      148.98      161.54      5.31 o
  -4   4   2        0.88        2.67      0.41 o
  -3   4   2      449.97      486.83     11.59 o
  -2   4   2      180.90      184.60      4.23 o
  -1   4   2      202.70      182.28      4.27 o
   0   4   2        5.92        5.05      1.23 o
   1   4   2      951.32      946.03     17.73 o
   2   4   2       94.10       93.49      4.25 o
   3   4   2        2.50        2.24      2.28 o
   4   4   2       11.14        8.12      1.36 o
   5   4   2       41.30       52.23      2.66 o
   6   4   2       45.38       46.18      3.39 o
   7   4   2       56.15       62.79      3.31 o
 -10   5   2       29.53       24.89      3.08 o
  -9   5   2        0.03        0.80      0.82 o
  -8   5   2      240.56      235.05      5.26 o
  -7   5   2      450.27      427.38      7.52 o
  -6   5   2       26.45       26.52      1.52 o
  -5   5   2        0.43        0.25      0.37 o
  -4   5   2        4.63        2.09      0.86 o
  -3   5   2       10.95       11.97      1.00 o
  -2   5   2      100.98      118.45      3.26 o
  -1   5   2      122.87      123.43      3.39 o
   0   5   2        2.94        5.47      0.82 o
   1   5   2      346.88      361.18      7.94 o
   2   5   2       67.49       70.86      2.70 o
   3   5   2      102.12       97.86      3.48 o
   4   5   2       17.06       17.02      1.65 o
   5   5   2       31.95       32.00      2.30 o
   6   5   2       15.82       18.93      2.12 o
 -10   6   2       25.72       20.95      2.71 o
  -9   6   2        5.33        5.13      1.17 o
  -8   6   2       41.29       36.21      1.70 o
  -7   6   2       93.51       90.55      2.32 o
  -6   6   2      155.59      157.23      3.82 o
  -5   6   2       48.74       46.59      2.96 o
  -4   6   2      235.88      227.26      5.45 o
  -3   6   2      552.78      599.37     11.93 o
  -2   6   2      144.77      152.02      4.09 o
  -1   6   2      328.74      325.44      7.28 o
   0   6   2       33.67       34.48      1.86 o
   1   6   2       82.68       89.61      3.22 o
   2   6   2        2.12        2.56      0.91 o
   3   6   2        6.86        7.34      1.30 o
   4   6   2        2.24        1.24      1.03 o
   5   6   2        5.53        5.23      1.47 o
 -10   7   2       66.84       73.58      4.81 o
  -9   7   2        9.51        7.99      1.39 o
  -8   7   2        0.27        0.15      0.63 o
  -7   7   2      104.42      110.23      5.06 o
  -6   7   2      245.67      237.77      8.52 o
  -5   7   2       20.61       21.93      2.34 o
  -4   7   2      310.48      318.28      7.28 o
  -3   7   2       16.03       15.56      0.80 o
  -2   7   2       72.06       68.64      2.69 o
  -1   7   2      128.91      123.41      3.91 o
   0   7   2       78.10       76.83      3.04 o
   1   7   2       39.30       36.36      2.21 o
   2   7   2       50.01       45.65      2.77 o
   3   7   2        3.07        2.25      1.17 o
   4   7   2       12.82       14.00      1.95 o
 -10   8   2       54.13       50.65      4.07 o
  -9   8   2        0.36        0.12      0.84 o
  -8   8   2        0.84        1.55      1.11 o
  -7   8   2      181.06      177.89      7.28 o
  -6   8   2       97.00       91.98      5.05 o
  -5   8   2      114.72      114.02      3.77 o
  -4   8   2       86.68       76.21      4.13 o
  -3   8   2      306.20      299.02      7.22 o
  -2   8   2      219.49      220.90      5.90 o
  -1   8   2       36.73       40.05      2.28 o
   0   8   2       57.38       49.36      2.63 o
   1   8   2       75.57       73.53      3.30 o
   2   8   2        0.01        0.11      0.98 o
   3   8   2        1.76        3.79      1.44 o
  -9   9   2       21.01       29.25      2.10 o
  -8   9   2        2.07       -0.12      1.36 o
  -7   9   2       21.02       18.85      2.71 o
  -6   9   2       39.66       40.05      3.57 o
  -5   9   2        2.21        1.94      0.98 o
  -4   9   2      171.70      163.43      4.95 o
  -3   9   2       25.93       24.65      2.40 o
  -2   9   2        2.78        2.03      1.07 o
  -1   9   2        5.24        6.69      1.33 o
   0   9   2      153.84      169.67      5.39 o
   1   9   2       13.46       10.13      3.20 o
   2   9   2        0.50        0.10      1.21 o
  -9  10   2        0.00        1.11      0.86 o
  -8  10   2       28.92       29.20      3.45 o
  -7  10   2        0.08        0.74      1.60 o
  -6  10   2        8.22        3.08      1.85 o
  -5  10   2       22.47       22.60      1.92 o
  -4  10   2       45.94       51.08      2.78 o
  -3  10   2        0.00       -0.68      2.40 o
  -2  10   2       37.41       44.55      2.81 o
  -1  10   2        6.59        8.48      1.66 o
   0  10   2       23.73       24.09      3.82 o
  -7  11   2        1.79        1.11      2.09 o
  -6  11   2        0.37       -1.60      1.60 o
  -5  11   2        0.40        1.62      1.21 o
  -4  11   2        0.45        1.23      1.36 o
  -3  11   2       19.79       26.08      2.31 o
   3 -11   3        0.06        0.00      1.85 o
   4 -11   3       16.73       17.74      3.33 o
   5 -11   3        0.49        0.62      1.48 o
   6 -11   3        0.02       -1.27      1.27 o
   7 -11   3        1.42        1.56      1.63 o
   0 -10   3        0.54        4.07      2.22 o
   1 -10   3        1.41       -0.99      1.48 o
   2 -10   3        7.69        7.64      2.46 o
   3 -10   3        2.32        2.59      1.97 o
   4 -10   3        0.02        1.48      1.85 o
   5 -10   3        0.29       -0.11      1.21 o
   6 -10   3       19.16       20.40      2.31 o
   7 -10   3       21.91       22.01      2.44 o
   8 -10   3        8.47       15.16      2.18 o
  -2  -9   3        8.03        9.61      1.68 o
  -1  -9   3        6.27        2.64      1.18 o
   0  -9   3      103.05      112.33      4.19 o
   1  -9   3      247.31      249.32      9.01 o
   2  -9   3        3.55        2.62      0.95 o
   3  -9   3       10.52       14.63      1.12 o
   4  -9   3       52.76       52.46      5.42 o
   5  -9   3        0.26        0.51      0.76 o
   6  -9   3       30.68       26.84      2.77 o
   7  -9   3        6.05        6.90      2.09 o
   8  -9   3        0.78        1.56      1.36 o
   9  -9   3       33.94       33.23      2.82 o
  -3  -8   3        4.23        4.82      1.35 o
  -2  -8   3       31.65       38.91      2.90 o
  -1  -8   3       79.68       75.87      3.51 o
   0  -8   3      239.18      268.11     15.55 o
   1  -8   3      207.04      219.58      5.63 o
   2  -8   3       41.36       45.05      2.14 o
   3  -8   3      280.04      274.89      5.28 o
   4  -8   3        1.61        1.28      0.76 o
   5  -8   3       27.37       23.65      1.52 o
   6  -8   3      146.70      139.77      3.50 o
   7  -8   3       56.44       58.52      2.53 o
   8  -8   3       26.09       21.19      2.17 o
   9  -8   3        7.53        6.56      2.09 o
  10  -8   3       22.42       15.15     10.29 o
  -4  -7   3       10.68       10.11      1.57 o
  -3  -7   3        0.17        0.01      0.91 o
  -2  -7   3      100.20      100.39      3.56 o
  -1  -7   3        0.93        2.13      0.92 o
   0  -7   3      112.73      116.75      3.56 o
   1  -7   3        6.37        4.83      0.99 o
   2  -7   3       39.30       39.24      1.77 o
   3  -7   3       56.81       58.87      1.43 o
   4  -7   3        9.69       10.16      1.03 o
   5  -7   3       51.84       50.66      1.51 o
   6  -7   3        3.40        3.85      0.75 o
   7  -7   3      675.43      637.19      9.51 o
   8  -7   3        5.13        8.19      1.10 o
   9  -7   3        1.19        2.41      0.85 o
  10  -7   3        3.77        3.08      1.39 o
  -5  -6   3        7.25        9.61      2.22 o
  -4  -6   3        0.17       -0.55      0.87 o
  -3  -6   3      115.26      110.78      3.70 o
  -2  -6   3      170.03      156.99      5.86 o
  -1  -6   3      201.00      200.28      5.03 o
   0  -6   3       37.92       40.76      1.86 o
   1  -6   3        0.11        0.33      0.44 o
   2  -6   3       25.45       29.28      1.03 o
   3  -6   3       11.29        9.18      0.51 o
   4  -6   3       84.30       83.68      2.83 o
   5  -6   3       67.10       66.51      1.59 o
   6  -6   3       32.80       31.61      1.25 o
   7  -6   3      232.55      229.77      4.22 o
   8  -6   3       60.55       66.24      3.06 o
   9  -6   3       48.71       56.88      2.37 o
  10  -6   3        1.09        1.58      0.89 o
  -6  -5   3       18.24       16.02      2.59 o
  -5  -5   3       53.88       51.34      2.56 o
  -4  -5   3       18.45       16.71      1.47 o
  -3  -5   3      103.80      100.94      3.27 o
  -2  -5   3       23.23       21.28      1.39 o
  -1  -5   3      101.88       98.40      2.90 o
   0  -5   3      268.29      286.33     13.28 o
   1  -5   3        2.57        6.73      0.85 o
   2  -5   3      143.98      145.12      2.64 o
   3  -5   3       75.31       68.61      2.53 o
   4  -5   3      166.78      170.90      2.56 o
   5  -5   3      519.61      527.30      6.73 o
   6  -5   3      179.13      184.88      3.48 o
   7  -5   3      175.04      169.61      3.40 o
   8  -5   3        0.32        0.94      0.67 o
   9  -5   3       28.89       27.43      1.84 o
  10  -5   3        0.05       -0.64      0.89 o
  -7  -4   3        7.64        8.50      2.22 o
  -6  -4   3        6.18        5.05      1.85 o
  -5  -4   3       14.20       13.27      1.39 o
  -4  -4   3       11.91        9.64      1.42 o
  -3  -4   3       40.10       40.87      1.87 o
  -2  -4   3      127.12      124.05      3.58 o
  -1  -4   3       18.12       19.83      1.15 o
   0  -4   3      170.50      176.82      3.15 o
   1  -4   3       59.95       57.57      1.26 o
   2  -4   3      169.93      184.21      2.53 o
   3  -4   3      280.52      302.13      3.90 o
   4  -4   3      971.62     1057.68     14.23 o
   5  -4   3      245.60      284.94      4.58 o
   6  -4   3       25.48       29.34      1.18 o
   7  -4   3       72.05       68.19      2.24 o
   8  -4   3      112.86      118.72      3.70 o
   9  -4   3      239.75      249.35      5.46 o
  10  -4   3       10.76       12.00      1.77 o
  -8  -3   3        4.90        3.45      2.09 o
  -7  -3   3        9.69        7.39      1.97 o
  -6  -3   3       35.07       35.24      3.20 o
  -5  -3   3        4.92        5.49      1.36 o
  -4  -3   3      316.69      316.37      6.90 o
  -3  -3   3       12.64        7.02      0.82 o
  -2  -3   3      106.07      120.55      5.37 o
  -1  -3   3      197.87      202.88      3.56 o
   0  -3   3       31.06       29.44      0.79 o
   1  -3   3      523.02      529.92      7.82 o
   2  -3   3       48.93       59.06      2.56 o
   3  -3   3        5.16        4.92      0.33 o
   4  -3   3      328.02      316.45      3.91 o
   5  -3   3       19.17       17.07      0.83 o
   6  -3   3      121.73      110.42      6.31 o
   7  -3   3       99.21      104.90      2.85 o
   8  -3   3      159.93      163.43      4.24 o
   9  -3   3      248.96      253.18      5.50 o
  10  -3   3       37.76       44.12      3.82 o
  -8  -2   3       23.63       28.34      3.20 o
  -7  -2   3       31.91       29.33      3.08 o
  -6  -2   3      308.29      301.59     10.37 o
  -5  -2   3       67.01       69.62      2.28 o
  -4  -2   3      187.48      192.15      4.43 o
  -3  -2   3       45.26       44.60      1.60 o
  -2  -2   3      841.57      846.85     12.93 o
  -1  -2   3        0.01        0.44      0.22 o
   0  -2   3       26.21       27.29      0.64 o
   1  -2   3      142.41      139.57      2.42 o
   2  -2   3      503.45      503.34      5.22 o
   3  -2   3      534.73      551.78      6.20 o
   4  -2   3       12.88        9.01      0.49 o
   5  -2   3        0.27        0.13      0.38 o
   6  -2   3      444.47      436.47      9.39 o
   7  -2   3       34.86       37.10      1.68 o
   8  -2   3        0.44        0.69      0.79 o
   9  -2   3        0.04       -0.44      0.78 o
  10  -2   3       36.38       34.26      3.57 o
  -9  -1   3       75.24       76.30      5.18 o
  -8  -1   3        0.30        0.74      1.36 o
  -7  -1   3      167.38      159.99      6.91 o
  -6  -1   3      299.17      307.06     10.25 o
  -5  -1   3      143.66      128.80      5.31 o
  -4  -1   3      284.02      279.96      8.65 o
  -3  -1   3     1318.52     1378.62     24.65 o
  -2  -1   3      350.88      369.78      5.06 o
  -1  -1   3     2210.03     2197.69     36.67 o
   0  -1   3      833.60      806.23     10.71 o
   1  -1   3     2010.52     1847.85     19.43 o
   2  -1   3        0.72        2.87      0.34 o
   3  -1   3     1514.44     1580.73     20.45 o
   4  -1   3      360.22      373.35      6.56 o
   5  -1   3       24.21       29.79      1.97 o
   6  -1   3        0.69        0.25      1.29 o
   7  -1   3       32.41       30.77      1.95 o
   8  -1   3       21.40       21.27      1.85 o
   9  -1   3        0.16        0.25      1.23 o
  10  -1   3      145.42      158.95      7.77 o
  -9   0   3       34.40       34.50      3.57 o
  -8   0   3        0.06        1.85      1.36 o
  -7   0   3        0.01        0.00      0.99 o
  -6   0   3      105.59      101.00      4.81 o
  -5   0   3      185.44      182.69      6.54 o
  -4   0   3     2084.35     2123.44     52.08 o
  -3   0   3      150.40      149.79      5.06 o
  -2   0   3     6917.75     7062.87     89.70 o
  -1   0   3     2618.38     2495.61     37.40 o
   0   0   3        0.50        0.88      0.19 o
   1   0   3     2534.50     2460.49     23.82 o
   2   0   3      143.04      149.76      2.23 o
   3   0   3        4.53        5.48      0.54 o
   4   0   3      380.49      412.57      6.25 o
   5   0   3        1.66        0.92      1.23 o
   6   0   3       26.31       33.39      2.59 o
   7   0   3        1.76        1.60      1.11 o
   8   0   3        0.42        0.00      1.11 o
   9   0   3       32.68       32.78      3.45 o
 -10   1   3       23.54       26.98      3.45 o
  -9   1   3        8.16        8.99      2.22 o
  -8   1   3       15.58        8.26      1.85 o
  -7   1   3        6.65        8.62      1.72 o
  -6   1   3       11.11       10.35      1.60 o
  -5   1   3       23.12       25.88      2.09 o
  -4   1   3        0.72        3.33      0.86 o
  -3   1   3       16.40       15.90      1.36 o
  -2   1   3        1.37        2.36      1.19 o
  -1   1   3     3738.20     3770.33     53.16 o
   0   1   3     9038.81     8877.74    117.18 o
   1   1   3    11534.90    11915.29    199.42 o
   2   1   3       21.19       24.80      1.03 o
   3   1   3      633.55      665.62     10.71 o
   4   1   3        0.83        0.83      0.50 o
   5   1   3        4.10        4.41      0.89 o
   6   1   3       29.95       35.24      2.00 o
   7   1   3       19.74       21.19      2.46 o
   8   1   3        4.34        4.19      1.72 o
   9   1   3        7.16        8.25      2.34 o
 -10   2   3        8.08        7.15      2.22 o
  -9   2   3       16.69       13.43      2.34 o
  -8   2   3       10.44       13.68      2.22 o
  -7   2   3        1.36        1.48      1.11 o
  -6   2   3        0.50       -0.27      0.41 o
  -5   2   3       54.22       57.99      1.86 o
  -4   2   3     1251.52     1275.99     32.08 o
  -3   2   3      142.84      155.97      4.69 o
  -2   2   3       31.03       29.82      0.97 o
  -1   2   3      836.88      843.35     10.88 o
   0   2   3     2708.81     2645.65     41.82 o
   1   2   3        5.11        2.83      0.68 o
   2   2   3      196.53      186.53      3.69 o
   3   2   3      258.37      268.75      5.12 o
   4   2   3      191.87      195.28      4.97 o
   5   2   3       44.16       49.34      3.64 o
   6   2   3        0.01       -0.53      0.80 o
   7   2   3        7.09        6.78      1.39 o
   8   2   3        3.96        2.59      1.72 o
 -10   3   3        0.03       -1.11      1.11 o
  -9   3   3       56.89       53.12      3.94 o
  -8   3   3       32.18       27.36      2.71 o
  -7   3   3        9.33       11.11      1.09 o
  -6   3   3       34.39       33.55      1.54 o
  -5   3   3       34.38       41.98      1.50 o
  -4   3   3      246.55      255.11      7.42 o
  -3   3   3        0.08       -0.12      0.49 o
  -2   3   3       13.05       15.02      1.23 o
  -1   3   3      141.47      150.68      3.21 o
   0   3   3       16.98       17.06      1.05 o
   1   3   3       27.86       25.72      1.60 o
   2   3   3       71.22       67.45      2.35 o
   3   3   3       90.02       85.75      3.39 o
   4   3   3       67.88       69.25      2.74 o
   5   3   3        1.19        0.92      0.89 o
   6   3   3      136.72      137.25      4.58 o
   7   3   3       18.73       15.78      1.87 o
   8   3   3       43.92       47.20      4.31 o
 -10   4   3       35.15       30.68      3.33 o
  -9   4   3        9.28        9.73      2.09 o
  -8   4   3        9.50        7.79      1.15 o
  -7   4   3       31.44       25.01      1.42 o
  -6   4   3       19.67       16.61      1.09 o
  -5   4   3       60.91       62.26      2.71 o
  -4   4   3      128.69      138.32      4.81 o
  -3   4   3      273.98      273.53      6.68 o
  -2   4   3       11.83       12.69      0.96 o
  -1   4   3     1385.74     1404.17     25.48 o
   0   4   3      846.34      849.03     16.09 o
   1   4   3      162.06      171.36      6.60 o
   2   4   3        0.08       -0.21      0.68 o
   3   4   3       24.99       22.73      1.65 o
   4   4   3        6.21        5.91      1.15 o
   5   4   3      218.64      219.63      9.01 o
   6   4   3       29.97       28.70      4.44 o
   7   4   3      130.78      147.10      5.19 o
 -10   5   3        0.25       -0.37      1.23 o
  -9   5   3        4.66        3.70      1.60 o
  -8   5   3       88.70       83.25      3.18 o
  -7   5   3        1.47        1.81      1.85 o
  -6   5   3       25.05       27.11      2.09 o
  -5   5   3      279.69      267.15      5.56 o
  -4   5   3      191.29      197.19      4.80 o
  -3   5   3      368.63      394.08      8.72 o
  -2   5   3       53.60       66.75      4.31 o
  -1   5   3       26.97       26.88      1.47 o
   0   5   3       71.71       71.14      8.45 o
   1   5   3      115.65      131.35      5.06 o
   2   5   3      240.25      248.73      9.26 o
   3   5   3        0.02        1.21      0.99 o
   4   5   3      185.43      196.75      5.71 o
   5   5   3        8.94       10.41      2.09 o
   6   5   3       29.61       31.83      4.81 o
 -10   6   3       31.98       27.48      3.20 o
  -9   6   3       27.02       26.25      2.00 o
  -8   6   3       34.80       28.79      1.47 o
  -7   6   3        2.56        2.31      0.53 o
  -6   6   3       68.98       73.18      2.90 o
  -5   6   3      121.61      105.21      4.56 o
  -4   6   3        8.22        4.29      0.82 o
  -3   6   3      199.09      201.94      5.06 o
  -2   6   3      383.17      400.17      8.69 o
  -1   6   3       10.60       13.44      2.22 o
   0   6   3       65.33       68.18      2.70 o
   1   6   3        6.55        5.03      1.36 o
   2   6   3       98.35       99.36      3.65 o
   3   6   3      140.67      136.97      4.57 o
   4   6   3      112.97      114.01      4.27 o
   5   6   3       46.75       41.40      2.83 o
 -10   7   3       32.81       35.74      3.45 o
  -9   7   3        1.07        1.52      0.95 o
  -8   7   3       28.58       27.48      1.86 o
  -7   7   3       10.83       11.46      1.85 o
  -6   7   3       82.65       55.97      3.33 o
  -5   7   3      135.87      125.69      5.55 o
  -4   7   3       11.81        9.30      1.17 o
  -3   7   3        1.10       -0.13      0.68 o
  -2   7   3       66.30       67.46      2.77 o
  -1   7   3       17.76       14.22      2.65 o
   0   7   3       79.19       69.05      2.95 o
   1   7   3      145.94      148.46      5.55 o
   2   7   3       19.86       18.08      1.86 o
   3   7   3       20.98       23.73      3.39 o
   4   7   3        0.26        0.59      1.24 o
 -10   8   3        2.11        2.09      1.48 o
  -9   8   3       49.32       54.96      3.14 o
  -8   8   3       18.25       16.67      1.79 o
  -7   8   3        8.64        0.62      0.86 o
  -6   8   3      528.61      526.45     16.33 o
  -5   8   3      321.83      300.62      7.28 o
  -4   8   3        5.25        4.43      1.07 o
  -3   8   3        2.88        4.19      1.11 o
  -2   8   3       60.33       63.42      4.01 o
  -1   8   3       57.52       53.23      2.65 o
   0   8   3       16.38       18.13      1.77 o
   1   8   3       98.22       94.27      4.07 o
   2   8   3        2.71       -0.44      1.07 o
   3   8   3       18.22       16.88      3.02 o
  -9   9   3        3.40        3.38      0.99 o
  -8   9   3        2.11        0.12      1.23 o
  -7   9   3        2.25        1.11      1.48 o
  -6   9   3       59.85       52.87      4.07 o
  -5   9   3      119.08      119.94      4.17 o
  -4   9   3      158.56      158.08      4.90 o
  -3   9   3        7.59       11.73      2.03 o
  -2   9   3        9.77       13.39      1.65 o
  -1   9   3        8.20        4.19      1.30 o
   0   9   3        1.73        2.80      1.27 o
   1   9   3       18.33       15.65      1.98 o
   2   9   3        2.97        0.24      1.27 o
  -8  10   3        0.09        1.23      1.72 o
  -7  10   3        6.49       11.33      2.46 o
  -6  10   3        2.62        4.31      1.97 o
  -5  10   3       35.91       33.00      2.39 o
  -4  10   3        6.72       10.39      1.63 o
  -3  10   3       18.96       20.89      4.19 o
  -2  10   3        0.64       -0.21      1.09 o
  -1  10   3      193.83      227.05      6.79 o
   0  10   3       86.08       99.27      7.70 o
  -6  11   3        0.99        0.49      1.97 o
  -5  11   3       20.37       26.56      2.37 o
  -4  11   3        4.49        4.85      1.44 o
  -3  11   3        0.25       -1.09      1.09 o
   3 -11   4        5.43        5.46      1.78 o
   4 -11   4        1.96        1.87      1.47 o
   5 -11   4        4.67        7.23      1.96 o
   6 -11   4      117.81      141.36      5.86 o
   0 -10   4        2.12        4.93      2.22 o
   1 -10   4        4.00        3.70      1.97 o
   2 -10   4        3.96        3.57      2.22 o
   3 -10   4        0.04        0.42      0.89 o
   4 -10   4        6.00        5.36      1.51 o
   5 -10   4        0.61        1.49      1.35 o
   6 -10   4       23.15       22.76      2.48 o
   7 -10   4       18.01       18.61      2.96 o
   8 -10   4        5.35        9.26      2.05 o
  -1  -9   4       18.36       14.54      2.83 o
   0  -9   4        3.31        6.04      2.09 o
   1  -9   4      119.26      130.21      6.78 o
   2  -9   4       27.28       20.33      2.96 o
   3  -9   4        0.69        1.07      0.87 o
   4  -9   4        6.39        5.16      1.11 o
   5  -9   4        0.03       -0.71      0.71 o
   6  -9   4        0.31        0.69      0.83 o
   7  -9   4        9.55       11.15      1.87 o
   8  -9   4       48.25       44.09      3.12 o
   9  -9   4        0.00        0.79      1.39 o
  -3  -8   4       65.79       65.90      3.21 o
  -2  -8   4       22.71       25.27      3.88 o
  -1  -8   4       49.56       51.24      2.58 o
   0  -8   4       54.65       50.25      2.59 o
   1  -8   4      126.36      124.36      3.78 o
   2  -8   4      127.34      125.12      5.66 o
   3  -8   4      126.74      123.23      2.68 o
   4  -8   4        6.87        6.97      1.82 o
   5  -8   4      130.72      121.43      4.38 o
   6  -8   4      276.65      248.11     14.75 o
   7  -8   4       55.78       59.64      3.35 o
   8  -8   4       20.23       13.57      1.96 o
   9  -8   4        0.02        0.87      1.33 o
  10  -8   4        0.21        0.15      1.47 o
  -4  -7   4        5.79        3.42      1.26 o
  -3  -7   4       33.97       28.02      2.00 o
  -2  -7   4      237.08      238.23      6.09 o
  -1  -7   4       24.93       27.35      3.27 o
   0  -7   4       10.17       13.02      1.21 o
   1  -7   4      376.82      376.05     10.69 o
   2  -7   4        5.36        5.89      0.81 o
   3  -7   4        1.88        0.74      0.39 o
   4  -7   4      755.51      692.75     12.17 o
   5  -7   4      387.18      356.70      5.69 o
   6  -7   4       52.64       42.97      1.71 o
   7  -7   4       59.46       56.29      3.67 o
   8  -7   4        1.27        1.32      1.29 o
   9  -7   4        5.50        4.50      1.56 o
  10  -7   4        7.70       16.39      3.57 o
  -5  -6   4        5.78        5.05      1.85 o
  -4  -6   4        9.74        9.83      1.39 o
  -3  -6   4      274.93      275.31      6.72 o
  -2  -6   4        1.71        1.60      1.05 o
  -1  -6   4       41.47       40.49      1.95 o
   0  -6   4        2.73        2.78      0.73 o
   1  -6   4       43.29       36.56      1.99 o
   2  -6   4      139.08      147.02      2.52 o
   3  -6   4       40.59       40.77      1.21 o
   4  -6   4       15.31       17.86      0.60 o
   5  -6   4       34.32       34.59      0.98 o
   6  -6   4       35.72       32.86      1.28 o
   7  -6   4       21.11       20.73      1.30 o
   8  -6   4       44.11       37.16      2.17 o
   9  -6   4       17.23       14.52      1.91 o
  10  -6   4        0.17       -0.95      1.11 o
  -6  -5   4       30.76       32.78      3.45 o
  -5  -5   4        3.39        2.22      1.48 o
  -4  -5   4        1.08        1.96      0.91 o
  -3  -5   4       88.67       99.19      3.23 o
  -2  -5   4        2.12        2.26      0.77 o
  -1  -5   4        2.38        2.00      0.86 o
   0  -5   4       27.39       27.13      0.97 o
   1  -5   4      122.51      120.03      2.11 o
   2  -5   4      874.49      882.75     13.48 o
   3  -5   4       14.04       19.28      1.14 o
   4  -5   4        0.60        0.34      0.34 o
   5  -5   4        9.66        9.42      0.52 o
   6  -5   4        1.26        0.90      0.47 o
   7  -5   4       63.99       66.09      2.25 o
   8  -5   4      198.37      205.60      4.70 o
   9  -5   4       50.75       58.01      4.25 o
  10  -5   4        5.03        6.50      1.18 o
  -7  -4   4       22.14       20.82      3.08 o
  -6  -4   4        4.85        1.97      1.48 o
  -5  -4   4       35.86       33.52      1.98 o
  -4  -4   4      168.59      170.11      4.53 o
  -3  -4   4       50.54       51.38      2.77 o
  -2  -4   4        0.05        0.20      0.74 o
  -1  -4   4        2.11        1.17      0.45 o
   0  -4   4       52.46       54.26      1.98 o
   1  -4   4       12.04       16.34      0.55 o
   2  -4   4      356.88      393.43      7.09 o
   3  -4   4      977.92     1044.84     16.89 o
   4  -4   4       39.77       38.30      1.20 o
   5  -4   4      163.68      177.88      3.27 o
   6  -4   4        4.60        4.56      0.75 o
   7  -4   4      391.54      399.04      7.42 o
   8  -4   4       12.06        6.90      2.24 o
   9  -4   4       11.12       13.21      1.41 o
  10  -4   4        0.30        0.46      1.01 o
  -7  -3   4        1.96        2.71      1.60 o
  -6  -3   4       29.05       28.10      2.83 o
  -5  -3   4      317.58      306.75      6.87 o
  -4  -3   4       23.73       19.71      0.99 o
  -3  -3   4      123.14      124.31      2.67 o
  -2  -3   4        3.95        7.01      1.16 o
  -1  -3   4      344.98      363.88      7.61 o
   0  -3   4        4.28        9.27      0.45 o
   1  -3   4       38.21       38.52      1.74 o
   2  -3   4     1484.87     1512.99     20.70 o
   3  -3   4      129.91      139.14      2.20 o
   4  -3   4      672.92      715.37      8.71 o
   5  -3   4       46.68       45.64      1.38 o
   6  -3   4      168.16      165.68      3.25 o
   7  -3   4      102.60      100.64      2.87 o
   8  -3   4        8.42        6.09      1.05 o
   9  -3   4      230.01      235.12      5.36 o
  10  -3   4       56.14       56.45      4.19 o
  -8  -2   4        0.10       -0.74      1.48 o
  -7  -2   4       89.63       86.29      5.05 o
  -6  -2   4      143.55      133.20      6.04 o
  -5  -2   4      103.26      104.22      2.96 o
  -4  -2   4       28.15       30.67      1.36 o
  -3  -2   4       99.52       95.09      2.56 o
  -2  -2   4      258.93      273.29      4.66 o
  -1  -2   4      329.43      340.98      4.78 o
   0  -2   4      955.92      940.01     17.60 o
   1  -2   4       34.87       35.51      0.77 o
   2  -2   4       76.89       76.72      1.19 o
   3  -2   4       10.76       16.14      0.55 o
   4  -2   4        0.04       -0.15      0.30 o
   5  -2   4       35.41       30.65      1.18 o
   6  -2   4       10.14       10.91      0.96 o
   7  -2   4      104.95       97.46      3.46 o
   8  -2   4      213.40      213.92      4.88 o
   9  -2   4       16.53       18.72      1.71 o
  10  -2   4       56.16       65.69      4.68 o
  -9  -1   4       18.31       21.81      3.20 o
  -8  -1   4       29.66       25.01      2.96 o
  -7  -1   4       59.00       54.23      3.82 o
  -6  -1   4        5.98        7.39      1.72 o
  -5  -1   4       17.45       18.85      2.09 o
  -4  -1   4      735.79      742.25     19.75 o
  -3  -1   4     1336.45     1325.20     23.73 o
  -2  -1   4      618.41      632.52      9.79 o
  -1  -1   4       20.79       22.88      0.69 o
   0  -1   4       10.64       11.02      0.49 o
   1  -1   4     1808.05     1789.13     18.88 o
   2  -1   4      255.34      248.54      3.30 o
   3  -1   4        3.13        1.22      0.32 o
   4  -1   4      147.01      145.24      3.82 o
   5  -1   4       27.66       26.16      1.57 o
   6  -1   4       11.79       11.61      1.24 o
   7  -1   4        1.40        0.08      1.29 o
   8  -1   4      160.71      168.44      5.26 o
   9  -1   4       32.84       36.55      2.44 o
  -9   0   4        0.50        2.09      1.60 o
  -8   0   4        0.03        0.12      1.11 o
  -7   0   4        1.90        0.00      1.11 o
  -6   0   4       87.59       77.06      4.19 o
  -5   0   4      165.19      160.92      6.05 o
  -4   0   4     1251.11     1221.59     31.00 o
  -3   0   4      572.93      586.67     15.52 o
  -2   0   4      259.20      247.15      4.14 o
  -1   0   4       17.94       17.75      0.73 o
   0   0   4       71.86       72.94      1.16 o
   1   0   4      316.24      328.32      3.61 o
   2   0   4        6.35        9.30      0.59 o
   3   0   4       74.08       71.33      1.73 o
   4   0   4       77.84       86.05      2.30 o
   5   0   4       14.02       11.45      1.18 o
   6   0   4       81.04       79.03      4.07 o
   7   0   4       44.33       43.87      3.20 o
   8   0   4       44.66       53.24      3.82 o
   9   0   4       10.06        7.15      1.97 o
  -9   1   4       34.85       28.47      3.20 o
  -8   1   4        9.78        9.73      1.97 o
  -7   1   4      176.72      158.29      6.66 o
  -6   1   4        2.02        3.57      1.23 o
  -5   1   4       30.79       29.95      2.34 o
  -4   1   4        4.89        8.99      1.36 o
  -3   1   4       11.50       11.94      0.74 o
  -2   1   4      477.37      491.04      7.78 o
  -1   1   4        4.69        4.68      0.48 o
   0   1   4      190.09      190.90      2.66 o
   1   1   4      497.66      496.06      6.16 o
   2   1   4      341.67      323.32      5.71 o
   3   1   4      629.55      680.83     13.14 o
   4   1   4      112.52      119.14      3.53 o
   5   1   4       19.07       16.89      1.39 o
   6   1   4      120.06      124.62      4.01 o
   7   1   4      124.26      139.10      6.41 o
   8   1   4       28.00       30.68      3.33 o
   9   1   4        1.51        3.33      1.85 o
 -10   2   4        0.07        1.60      1.48 o
  -9   2   4        0.04       -0.49      1.11 o
  -8   2   4        1.53        1.11      1.23 o
  -7   2   4       54.18       49.43      3.33 o
  -6   2   4        0.73        0.99      0.86 o
  -5   2   4      144.65      158.31      5.92 o
  -4   2   4        3.25        5.79      0.74 o
  -3   2   4        2.26        1.60      0.62 o
  -2   2   4        0.25        0.31      0.43 o
  -1   2   4       16.88       13.14      0.84 o
   0   2   4      975.88      944.51     14.32 o
   1   2   4      113.12      123.78      2.76 o
   2   2   4      425.14      457.62      9.30 o
   3   2   4        4.53        4.39      0.86 o
   4   2   4       16.83       13.37      1.30 o
   5   2   4       89.11       91.54      3.31 o
   6   2   4        2.96        1.30      1.48 o
   7   2   4       32.34       31.87      5.05 o
   8   2   4       11.03        6.53      2.09 o
 -10   3   4        1.28        3.08      1.72 o
  -9   3   4       63.87       56.45      4.19 o
  -8   3   4       33.90       36.48      3.20 o
  -7   3   4      363.21      351.44      7.81 o
  -6   3   4       49.32       44.62      2.96 o
  -5   3   4       27.23       36.67      1.41 o
  -4   3   4      913.27      950.85     25.04 o
  -3   3   4      585.91      611.23     16.64 o
  -2   3   4      346.82      344.91      5.66 o
  -1   3   4      129.49      132.04      2.64 o
   0   3   4        2.07        1.63      0.68 o
   1   3   4       34.01       33.08      1.61 o
   2   3   4       14.18       14.29      1.21 o
   3   3   4       80.09       79.73      2.86 o
   4   3   4        0.50        0.03      0.73 o
   5   3   4       71.28       72.92      3.05 o
   6   3   4        0.35        0.51      1.17 o
   7   3   4      125.79      118.13      4.49 o
 -10   4   4        0.02        0.49      1.48 o
  -9   4   4        5.53        5.54      1.85 o
  -8   4   4       49.85       42.64      3.33 o
  -7   4   4      187.52      172.80      7.47 o
  -6   4   4        4.23        3.09      0.59 o
  -5   4   4       42.70       47.82      2.34 o
  -4   4   4      670.58      636.23     17.50 o
  -3   4   4       53.89       57.62      2.05 o
  -2   4   4      147.37      155.27      3.97 o
  -1   4   4      239.63      247.09      4.48 o
   0   4   4       27.95       40.48      4.13 o
   1   4   4       54.68       53.64      2.90 o
   2   4   4       14.95       12.85      2.03 o
   3   4   4       66.27       62.93      3.14 o
   4   4   4       23.79       21.81      1.86 o
   5   4   4        5.26        7.68      1.47 o
   6   4   4      104.73      105.04      8.38 o
   7   4   4       27.21       30.42      2.53 o
 -10   5   4        1.73        2.59      1.60 o
  -9   5   4       17.69       16.02      2.46 o
  -8   5   4      216.18      211.81      5.71 o
  -7   5   4       83.48       85.94      2.81 o
  -6   5   4        7.29        9.12      1.36 o
  -5   5   4      116.69      120.87      4.69 o
  -4   5   4       29.33       26.62      2.22 o
  -3   5   4       20.99       18.41      1.26 o
  -2   5   4        5.55        4.20      0.42 o
  -1   5   4      358.16      362.51     13.05 o
   0   5   4      166.22      167.21      4.53 o
   1   5   4       25.35       24.25      1.65 o
   2   5   4       25.86       26.12      2.09 o
   3   5   4      311.67      308.24      7.63 o
   4   5   4        8.88       11.17      2.71 o
   5   5   4        0.23       -0.95      0.95 o
   6   5   4        6.04        5.63      1.61 o
 -10   6   4        2.04        1.85      1.60 o
  -9   6   4        0.05       -0.99      1.11 o
  -8   6   4       27.02       27.85      2.83 o
  -7   6   4       29.82       28.84      2.34 o
  -6   6   4      429.27      416.45     12.61 o
  -4   6   4        6.51        4.89      0.91 o
  -3   6   4        0.78        0.12      0.61 o
  -2   6   4       85.25       83.22      2.96 o
  -1   6   4       59.85       63.15      2.61 o
   0   6   4      279.78      282.94      6.88 o
   1   6   4        2.43        2.07      0.95 o
   2   6   4       95.52       94.39      3.65 o
   3   6   4        0.32        1.01      0.98 o
   4   6   4        0.04        1.33      1.12 o
   5   6   4        1.51        0.57      2.83 o
 -10   7   4       15.02       18.11      2.71 o
  -9   7   4       12.14       13.44      1.85 o
  -8   7   4       20.22       16.86      2.53 o
  -7   7   4       60.63       69.02      3.94 o
  -5   7   4       51.69       45.18      4.44 o
  -4   7   4      206.86      200.71      5.36 o
  -3   7   4       20.46       24.52      1.68 o
  -2   7   4       17.67       18.07      1.56 o
  -1   7   4      517.87      466.49     10.30 o
   0   7   4        0.04        0.27      0.82 o
   1   7   4       28.45       25.49      2.07 o
   2   7   4       15.34       13.85      1.72 o
   3   7   4       15.58       12.47      1.77 o
   4   7   4        7.21        7.25      1.63 o
 -10   8   4        0.25        1.48      1.60 o
  -9   8   4       41.41       44.36      3.70 o
  -8   8   4      212.07      218.13      8.27 o
  -7   8   4        8.18       11.33      1.97 o
  -6   8   4      199.48      187.54      7.65 o
  -5   8   4        1.32        1.30      0.89 o
  -4   8   4      235.49      230.96      6.19 o
  -3   8   4       23.82       23.19      1.80 o
  -2   8   4       40.17       40.19      3.82 o
  -1   8   4       68.58       70.41      3.16 o
   0   8   4       67.03       64.22      3.12 o
   1   8   4       10.17       11.63      1.74 o
   2   8   4        4.92        4.34      1.36 o
   3   8   4        0.13       -0.91      1.09 o
  -9   9   4        9.60       12.32      2.46 o
  -8   9   4        4.04        6.53      1.97 o
  -7   9   4       20.34       25.26      2.96 o
  -6   9   4       23.79       23.90      2.83 o
  -5   9   4       42.46       33.00      2.30 o
  -4   9   4        7.45        7.08      1.39 o
  -3   9   4       14.04       13.52      1.66 o
  -2   9   4        5.71        9.54      2.22 o
  -1   9   4        3.76        8.39      1.60 o
   0   9   4        8.98       11.09      3.20 o
   1   9   4        3.14        2.98      1.45 o
  -8  10   4        0.47       -0.99      1.48 o
  -7  10   4        0.38        0.37      1.72 o
  -6  10   4        0.04        0.00      1.72 o
  -5  10   4       10.51        8.65      1.66 o
  -4  10   4       44.13       57.04      3.12 o
  -3  10   4        0.36        0.71      1.09 o
  -2  10   4      112.28      128.15      4.86 o
  -1  10   4        2.67        0.91      1.24 o
  -5  11   4        0.01       -0.47      1.15 o
  -4  11   4       11.12       11.40      1.86 o
   1 -10   5        2.59        2.46      1.48 o
   2 -10   5        0.03        1.60      1.39 o
   3 -10   5       22.64       21.59      1.79 o
   4 -10   5        2.06        3.32      1.08 o
   5 -10   5        1.93        0.21      1.35 o
   6 -10   5       48.39       55.42      3.57 o
   7 -10   5        2.17        3.17      1.70 o
  -1  -9   5       41.78       38.03      2.83 o
   0  -9   5        4.77        6.10      1.61 o
   1  -9   5       38.20       38.42      3.45 o
   2  -9   5       21.92       26.23      2.39 o
   3  -9   5        2.02        3.44      1.03 o
   4  -9   5        3.47        1.78      0.94 o
   5  -9   5       13.84       16.73      1.63 o
   6  -9   5        2.25        2.77      1.00 o
   7  -9   5       21.37       29.93      4.00 o
   8  -9   5        2.11        2.40      1.60 o
   9  -9   5        5.77        8.91      3.20 o
  -3  -8   5        5.66        5.05      1.39 o
  -2  -8   5       26.25       29.76      4.50 o
  -1  -8   5        8.50        7.46      1.08 o
   0  -8   5      161.89      170.81      4.27 o
   1  -8   5       18.08       19.34      4.81 o
   2  -8   5       18.59       15.77      1.83 o
   3  -8   5      135.04      121.24      6.28 o
   4  -8   5       19.59       15.51      1.80 o
   5  -8   5      162.39      156.63      4.20 o
   6  -8   5       25.59       18.82      2.13 o
   7  -8   5       22.80       20.98      2.30 o
   8  -8   5        1.35        0.53      1.30 o
   9  -8   5       14.95       20.10      2.43 o
  -4  -7   5        5.23        2.46      1.60 o
  -3  -7   5       10.01        9.10      1.42 o
  -2  -7   5       11.59       10.63      1.12 o
  -1  -7   5        0.62       -0.60      0.61 o
   0  -7   5       22.78       26.42      1.41 o
   1  -7   5        5.51        6.32      0.78 o
   2  -7   5      375.16      365.03      6.55 o
   3  -7   5      306.78      287.32      6.14 o
   4  -7   5       67.37       74.22      2.67 o
   5  -7   5      335.59      323.28     10.43 o
   6  -7   5        1.06        1.13      1.17 o
   7  -7   5       48.17       51.05      3.09 o
   8  -7   5       16.51       13.75      1.92 o
   9  -7   5        4.11        5.07      1.63 o
  10  -7   5        9.46       10.80      2.34 o
  -5  -6   5       37.10       48.67      3.94 o
  -4  -6   5        2.46        2.87      1.09 o
  -3  -6   5       14.00       12.93      1.13 o
  -2  -6   5        2.45        1.92      0.74 o
  -1  -6   5       54.65       56.96      1.94 o
   0  -6   5       16.43       14.10      1.44 o
   1  -6   5       28.50       27.82      0.95 o
   2  -6   5        0.47        0.30      0.31 o
   3  -6   5       67.96       63.03      3.29 o
   4  -6   5       50.60       50.18      2.04 o
   5  -6   5      306.41      305.73      4.90 o
   6  -6   5       98.36      101.65      2.62 o
   7  -6   5       32.63       30.44      3.43 o
   8  -6   5       43.67       46.18      2.01 o
   9  -6   5       13.83       11.99      2.53 o
  10  -6   5        0.02        0.03      1.27 o
  -6  -5   5       12.45        3.94      1.97 o
  -5  -5   5       12.41       11.46      2.22 o
  -4  -5   5        0.22        0.95      0.92 o
  -3  -5   5       44.84       39.64      1.63 o
  -2  -5   5      301.01      304.15      5.69 o
  -1  -5   5       80.88       78.40      2.16 o
   0  -5   5       10.27        8.73      0.78 o
   1  -5   5        7.97        9.47      0.48 o
   2  -5   5        0.16        1.02      0.54 o
   3  -5   5       54.36       46.90      2.95 o
   4  -5   5      118.81      117.40      3.17 o
   5  -5   5        2.82        3.01      0.35 o
   6  -5   5      383.78      380.28      6.78 o
   7  -5   5        4.10        3.97      0.79 o
   8  -5   5       47.93       50.35      2.16 o
   9  -5   5       20.47       21.15      1.88 o
  10  -5   5       18.86       16.88      1.62 o
  -7  -4   5        4.40        2.83      1.97 o
  -6  -4   5       36.42       33.40      3.20 o
  -5  -4   5       43.48       41.90      3.33 o
  -4  -4   5        4.21        2.96      0.64 o
  -3  -4   5      176.84      172.58      3.61 o
  -2  -4   5       19.37       24.28      1.31 o
  -1  -4   5        4.19        2.54      0.52 o
   0  -4   5        4.09        4.20      0.39 o
   1  -4   5      999.93     1013.66     15.65 o
   2  -4   5        8.35       12.51      0.96 o
   3  -4   5      157.38      153.44      3.57 o
   4  -4   5        4.41        2.50      0.35 o
   5  -4   5       57.66       54.64      1.94 o
   6  -4   5      142.89      144.38      3.43 o
   7  -4   5      220.98      214.15      4.70 o
   8  -4   5       34.09       36.42      1.89 o
   9  -4   5       15.83       21.64      1.94 o
  10  -4   5       18.41       20.48      1.80 o
  -7  -3   5        1.17       -0.99      0.99 o
  -6  -3   5        8.73        4.56      1.60 o
  -5  -3   5       20.03       21.56      2.34 o
  -4  -3   5        4.23        4.70      0.86 o
  -3  -3   5       27.28       30.45      1.21 o
  -2  -3   5      109.76      113.30      2.51 o
  -1  -3   5      911.18      923.58     13.03 o
   0  -3   5       43.17       35.40      1.12 o
   1  -3   5        0.13       -0.05      0.25 o
   2  -3   5      164.89      168.35      3.68 o
   3  -3   5        3.04        1.54      0.26 o
   4  -3   5      158.56      153.48      2.42 o
   5  -3   5        5.70        7.64      0.68 o
   6  -3   5      156.71      165.54      3.79 o
   7  -3   5       18.80       19.30      1.37 o
   8  -3   5      511.34      525.86      9.62 o
   9  -3   5       35.66       39.17      2.10 o
  10  -3   5        2.25        1.35      1.42 o
  -8  -2   5        6.31        5.05      2.09 o
  -7  -2   5        7.13        9.86      2.09 o
  -6  -2   5       12.55        8.75      1.85 o
  -5  -2   5      280.85      245.37      8.52 o
  -4  -2   5        0.83        1.36      0.56 o
  -3  -2   5       21.90       22.84      0.94 o
  -2  -2   5       66.54       83.38      1.92 o
  -1  -2   5      390.73      405.53      7.39 o
   0  -2   5      107.18      107.88      2.38 o
   1  -2   5       92.77      100.13      1.72 o
   2  -2   5      150.59      155.52      2.42 o
   3  -2   5        0.07        0.11      0.21 o
   4  -2   5      666.69      673.43      8.36 o
   5  -2   5       83.41       90.96      2.18 o
   6  -2   5       29.55       30.76      1.52 o
   7  -2   5       29.66       30.88      2.63 o
   8  -2   5       78.01       77.44      3.35 o
   9  -2   5       20.28       21.89      2.63 o
  -8  -1   5       23.85       20.33      2.83 o
  -7  -1   5       20.73       17.37      2.34 o
  -6  -1   5      406.79      365.24     11.87 o
  -5  -1   5       26.04       31.18      2.59 o
  -4  -1   5       50.44       48.44      2.84 o
  -3  -1   5     1297.75     1335.83     24.04 o
  -2  -1   5      113.19       98.90      1.80 o
  -1  -1   5      330.11      299.51      3.90 o
   0  -1   5      196.51      194.37      3.72 o
   1  -1   5      625.09      637.53      7.14 o
   2  -1   5       14.60       13.03      0.51 o
   3  -1   5      146.56      161.21      2.90 o
   4  -1   5       37.21       37.97      1.46 o
   5  -1   5       68.50       63.17      2.08 o
   6  -1   5       39.86       37.40      2.04 o
   7  -1   5        1.39        2.37      0.98 o
   8  -1   5      139.67      144.77      4.86 o
   9  -1   5       20.96       24.32      2.34 o
  -9   0   5        1.51        0.37      1.60 o
  -8   0   5       32.61       31.42      3.08 o
  -7   0   5       86.77       80.50      4.68 o
  -6   0   5        1.68        3.94      1.36 o
  -5   0   5       44.42       54.97      3.33 o
  -4   0   5     2991.65     2885.33     70.20 o
  -3   0   5      258.76      256.17      4.35 o
  -2   0   5       12.13       16.02      1.36 o
  -1   0   5        0.44        1.23      0.61 o
   0   0   5        7.86        8.19      0.46 o
   1   0   5      427.26      424.11      4.64 o
   2   0   5      115.90      137.95      2.08 o
   3   0   5       37.07       44.04      1.81 o
   4   0   5       67.94       75.16      2.24 o
   5   0   5      248.81      250.14      6.28 o
   6   0   5      160.84      153.22      6.04 o
   7   0   5       45.30       42.27      3.20 o
   8   0   5        3.89        2.59      1.36 o
   9   0   5       23.74       24.64      3.08 o
  -9   1   5       51.61       50.90      4.19 o
  -8   1   5        7.95        8.75      1.97 o
  -7   1   5      134.20      113.96      5.55 o
  -6   1   5        4.69        6.04      1.48 o
  -5   1   5        0.41        0.37      0.74 o
  -4   1   5      146.93      145.30      5.37 o
  -3   1   5      992.97     1052.42     29.33 o
  -2   1   5      714.50      726.50     14.28 o
  -1   1   5        0.74        1.01      0.29 o
   0   1   5      179.09      189.02      2.53 o
   1   1   5     1273.71     1300.04     17.31 o
   2   1   5      817.00      792.44     12.48 o
   3   1   5       41.85       47.73      2.07 o
   4   1   5       77.68       77.56      2.77 o
   5   1   5        2.95        3.99      0.98 o
   6   1   5        9.08        8.39      1.35 o
   7   1   5        1.28        1.23      1.23 o
   8   1   5        0.35       -0.12      1.23 o
 -10   2   5        3.93        2.71      1.72 o
  -9   2   5       14.20       21.32      2.83 o
  -8   2   5        0.02        0.37      1.11 o
  -7   2   5        9.35        5.67      1.60 o
  -6   2   5      118.92      115.19      5.18 o
  -5   2   5       81.04       82.86      3.95 o
  -4   2   5      137.93      136.60      4.32 o
  -3   2   5        2.70        1.48      0.62 o
  -2   2   5       34.68       33.90      1.71 o
  -1   2   5        0.02        0.05      0.32 o
   0   2   5      165.19      167.66      2.94 o
   1   2   5     1495.51     1435.50     21.62 o
   2   2   5     3189.58     3074.22     54.38 o
   3   2   5      131.61      135.58      3.91 o
   4   2   5        1.65        1.95      0.82 o
   5   2   5        3.32        2.24      1.03 o
   6   2   5       35.71       31.17      2.53 o
   7   2   5      134.23      141.18      5.61 o
   8   2   5       12.32       14.17      2.71 o
 -10   3   5       56.89       67.66      4.93 o
  -9   3   5       79.49       82.96      5.18 o
  -8   3   5        0.08       -0.49      0.99 o
  -7   3   5       31.91       35.54      2.40 o
  -6   3   5       40.62       34.02      2.71 o
  -5   3   5      127.52      134.34      4.44 o
  -4   3   5       40.07       43.63      2.22 o
  -3   3   5      259.23      281.84      4.89 o
  -2   3   5      370.22      369.90      6.14 o
  -1   3   5       18.77       17.49      0.83 o
   0   3   5       76.99       83.88      2.42 o
   1   3   5      963.43      951.08     18.03 o
   2   3   5      118.26      106.21      3.39 o
   3   3   5        4.05        3.98      0.95 o
   4   3   5      170.37      146.53      4.49 o
   5   3   5      255.81      246.18      6.63 o
   6   3   5        3.54        3.26      1.21 o
   7   3   5       39.88       47.03      2.87 o
 -10   4   5        1.61        2.83      1.72 o
  -9   4   5       33.06       30.31      3.20 o
  -8   4   5       74.31       68.66      4.31 o
  -7   4   5        0.10       -0.86      0.86 o
  -6   4   5      156.53      154.56      4.00 o
  -5   4   5      182.40      180.69      6.05 o
  -4   4   5       14.80       13.22      0.82 o
  -3   4   5      334.97      335.78     23.19 o
  -2   4   5        8.39       10.87      2.03 o
  -1   4   5      428.59      440.18      9.03 o
   0   4   5      105.45      119.47      3.52 o
   1   4   5      169.06      175.39      6.17 o
   2   4   5        0.06       -0.15      0.86 o
   3   4   5      249.28      248.09      6.44 o
   4   4   5      147.35      140.33      4.61 o
   5   4   5        7.85        8.38      1.45 o
   6   4   5        3.51        2.81      1.33 o
 -10   5   5       12.86       11.09      2.46 o
  -9   5   5        3.60        2.09      1.48 o
  -8   5   5        3.01        2.79      0.95 o
  -7   5   5        0.64        0.93      0.68 o
  -6   5   5       77.38       74.46      3.45 o
  -5   5   5        5.43        6.53      1.23 o
  -3   5   5        1.04        1.49      0.65 o
  -2   5   5       11.75       13.41      0.77 o
  -1   5   5      327.59      337.33      6.04 o
   0   5   5       22.84       20.96      1.56 o
   1   5   5       65.40       67.07      2.82 o
   2   5   5        3.81        4.21      1.12 o
   3   5   5       38.81       42.10      2.51 o
   4   5   5       30.87       33.39      2.42 o
   5   5   5        1.23        1.47      1.12 o
   6   5   5        5.85        5.88      1.60 o
 -10   6   5        1.10        3.82      1.72 o
  -9   6   5       18.48       16.26      2.59 o
  -8   6   5        4.33        2.83      1.36 o
  -7   6   5      406.07      411.78     12.36 o
  -6   6   5       13.18        9.49      1.60 o
  -5   6   5       13.87       11.71      1.60 o
  -4   6   5      117.35      119.75      3.71 o
  -3   6   5        0.76        0.49      0.65 o
  -2   6   5      227.55      235.84      4.52 o
  -1   6   5       20.87       15.90      1.47 o
   0   6   5       19.70       16.57      1.60 o
   1   6   5       64.60       60.66      6.90 o
   2   6   5       32.02       24.68      4.13 o
   3   6   5       12.29       10.12      1.79 o
   4   6   5       45.98       57.86      3.70 o
   5   6   5        7.74        3.25      1.44 o
 -10   7   5       53.47       59.40      4.56 o
  -9   7   5       47.13       63.10      4.44 o
  -8   7   5       12.91        9.49      2.09 o
  -7   7   5      215.02      210.88      7.65 o
  -6   7   5       17.63       18.85      2.22 o
  -5   7   5       11.62        9.28      1.26 o
  -4   7   5       48.74       50.17      2.44 o
  -3   7   5      268.54      252.94      6.45 o
  -2   7   5       31.31       41.68      1.51 o
  -1   7   5       31.80       26.13      1.91 o
   0   7   5      132.83      119.83      4.56 o
   1   7   5      108.23      101.40      4.38 o
   2   7   5        2.42        1.58      1.05 o
   3   7   5        0.37        1.18      1.14 o
   4   7   5        1.88        1.08      1.27 o
  -9   8   5        1.14       -0.62      1.23 o
  -8   8   5      178.11      182.92      7.28 o
  -7   8   5       33.06       34.38      3.08 o
  -6   8   5      136.72      138.12      6.29 o
  -5   8   5      243.51      245.92      6.54 o
  -4   8   5       34.79       35.65      2.46 o
  -3   8   5        6.75        4.33      1.21 o
  -2   8   5       56.17       49.14      2.68 o
  -1   8   5       79.63       71.44      4.31 o
   0   8   5       44.28       46.29      2.81 o
   1   8   5       27.15       26.51      2.28 o
   2   8   5        3.38        1.03      1.54 o
  -9   9   5       26.39       25.14      3.08 o
  -8   9   5        0.21        1.85      1.60 o
  -7   9   5        1.66        2.96      1.60 o
  -6   9   5       18.85       27.60      3.08 o
  -5   9   5       17.21       21.21      2.34 o
  -4   9   5        1.34        0.28      1.00 o
  -3   9   5        0.00       -0.22      0.93 o
  -2   9   5       10.75       11.17      1.72 o
  -1   9   5       18.48       10.52      2.34 o
   0   9   5       25.59       19.25      2.65 o
   1   9   5        0.11        1.52      1.36 o
  -7  10   5        4.63        2.83      1.97 o
  -6  10   5        7.07        9.12      2.46 o
  -5  10   5       11.20        8.59      1.60 o
  -4  10   5        5.86        6.69      1.57 o
  -3  10   5      132.71      151.77      5.35 o
  -2  10   5        1.01        0.63      1.30 o
  -1  10   5        2.29        1.01      1.30 o
   2 -10   6        0.19        3.94      2.28 o
   3 -10   6        1.55        1.85      1.48 o
   4 -10   6        9.57       12.62      1.58 o
   5 -10   6       35.03       42.17      4.00 o
   6 -10   6        0.51       -0.11      1.97 o
   7 -10   6       69.04       78.21      4.50 o
  -1  -9   6      218.04      255.61     10.61 o
   0  -9   6        5.41        4.20      2.09 o
   1  -9   6        0.05        0.62      1.22 o
   2  -9   6       23.31       21.27      1.72 o
   3  -9   6        3.98        3.70      1.28 o
   4  -9   6       21.18       21.57      3.02 o
   5  -9   6        0.54        1.76      1.03 o
   6  -9   6       11.92       15.79      1.65 o
   7  -9   6        7.84        6.35      1.83 o
   8  -9   6        0.03       -0.28      1.44 o
  -2  -8   6       62.88       85.90      5.30 o
  -1  -8   6        3.16        4.26      1.42 o
   0  -8   6       20.32       16.46      1.92 o
   1  -8   6       34.16       35.26      2.57 o
   2  -8   6       74.36       68.06      2.72 o
   3  -8   6       67.05       72.79      2.81 o
   4  -8   6       48.63       37.92      2.10 o
   5  -8   6      162.92      148.90      5.55 o
   6  -8   6       45.81       38.25      2.14 o
   7  -8   6       60.77       51.35      3.31 o
   8  -8   6        1.94        1.28      1.47 o
   9  -8   6       47.06       46.84      3.94 o
  -3  -7   6       15.92       17.32      1.78 o
  -2  -7   6       63.64       74.50      2.53 o
  -1  -7   6      121.10      121.99      3.54 o
   0  -7   6        5.05        5.91      0.83 o
   1  -7   6       95.13      108.11      7.15 o
   2  -7   6       42.74       43.92      3.55 o
   3  -7   6      641.34      610.48     11.21 o
   4  -7   6       13.79       11.95      1.74 o
   5  -7   6      108.77       94.68      3.12 o
   6  -7   6       43.79       41.85      4.93 o
   7  -7   6       41.73       43.60      3.04 o
   8  -7   6        3.85        0.99      1.39 o
   9  -7   6        0.92        0.21      1.60 o
  -5  -6   6        2.81        5.42      1.97 o
  -4  -6   6        9.01        7.39      1.85 o
  -3  -6   6       17.76       19.07      2.28 o
  -2  -6   6      188.37      182.15      4.09 o
  -1  -6   6       72.73       64.22      2.21 o
   0  -6   6       28.66       31.95      1.37 o
   1  -6   6        5.09        3.65      0.77 o
   2  -6   6      273.85      256.85      5.58 o
   3  -6   6       15.02       14.15      1.23 o
   4  -6   6        1.01        1.86      0.83 o
   5  -6   6       20.84       21.26      1.52 o
   6  -6   6      174.39      169.41      6.85 o
   7  -6   6      124.49      117.82      4.69 o
   8  -6   6       38.33       39.64      2.93 o
   9  -6   6        4.54        7.17      1.78 o
  -5  -5   6       35.58       39.06      3.45 o
  -4  -5   6       13.43       13.09      2.16 o
  -3  -5   6       55.70       50.92      1.87 o
  -2  -5   6      140.62      126.31      3.08 o
  -1  -5   6      111.13       95.72      2.50 o
   0  -5   6       93.15      100.61      2.02 o
   1  -5   6        3.17        3.24      0.52 o
   2  -5   6        0.96        0.70      0.60 o
   3  -5   6      366.21      367.80      7.17 o
   4  -5   6        8.84        7.11      1.26 o
   5  -5   6       31.41       31.58      1.33 o
   6  -5   6      145.46      140.24      3.29 o
   7  -5   6       10.70       13.58      1.16 o
   8  -5   6      101.81      106.58      3.18 o
   9  -5   6       36.84       41.95      3.03 o
  10  -5   6        8.10        7.93      1.89 o
  -6  -4   6        9.34        7.02      1.97 o
  -5  -4   6        8.62        6.41      1.72 o
  -4  -4   6        1.94        2.59      0.87 o
  -3  -4   6        8.90        7.30      0.82 o
  -2  -4   6       53.75       57.80      1.95 o
  -1  -4   6       15.73       18.49      1.13 o
   0  -4   6        1.80        2.26      0.74 o
   1  -4   6       81.33       76.99      1.77 o
   2  -4   6      266.28      280.23      5.65 o
   3  -4   6       50.58       47.50      1.87 o
   4  -4   6       60.25       65.99      1.44 o
   5  -4   6      111.05      104.91      1.94 o
   6  -4   6       55.98       55.43      2.08 o
   7  -4   6       12.53       11.09      1.36 o
   8  -4   6       87.08       82.22      2.83 o
   9  -4   6       59.35       58.52      2.51 o
  10  -4   6        3.70        3.57      1.48 o
  -7  -3   6       14.60       11.34      2.46 o
  -6  -3   6        3.37        2.22      1.36 o
  -5  -3   6        2.90        0.12      1.11 o
  -4  -3   6       23.40       21.44      1.85 o
  -3  -3   6       98.81      100.69      2.39 o
  -2  -3   6      174.34      176.65      3.55 o
  -1  -3   6        0.03        0.03      0.38 o
   0  -3   6       12.08       10.52      0.70 o
   1  -3   6      217.05      223.00      3.04 o
   2  -3   6       37.07       41.42      1.68 o
   3  -3   6       99.82       99.01      1.53 o
   4  -3   6       23.83       20.84      1.21 o
   5  -3   6      972.26     1023.69     14.25 o
   6  -3   6      106.81       95.29      2.76 o
   7  -3   6       81.57       87.25      2.80 o
   8  -3   6      152.63      157.21      4.13 o
   9  -3   6       16.40       16.46      1.59 o
  -8  -2   6        3.50        3.94      1.85 o
  -7  -2   6        2.61        4.68      1.72 o
  -6  -2   6        4.36        3.33      1.48 o
  -5  -2   6        7.72       10.47      1.72 o
  -4  -2   6      352.34      343.46      7.24 o
  -3  -2   6       18.33       14.96      1.38 o
  -2  -2   6        0.68        0.49      0.64 o
  -1  -2   6       31.51       32.44      1.02 o
   0  -2   6        0.01       -0.18      0.23 o
   1  -2   6       14.66       12.32      0.59 o
   2  -2   6       71.71       77.12      1.32 o
   3  -2   6       76.09       81.30      1.45 o
   4  -2   6      120.10      105.21      2.32 o
   5  -2   6       68.09       70.14      2.20 o
   6  -2   6      173.88      164.07      4.50 o
   7  -2   6       35.60       34.30      1.84 o
   8  -2   6        6.99        5.32      1.28 o
   9  -2   6      162.33      168.08      6.84 o
  -8  -1   6        0.98       -1.23      1.23 o
  -7  -1   6        2.17        1.97      1.23 o
  -6  -1   6       12.68        8.99      1.85 o
  -5  -1   6     1530.32     1452.48     37.19 o
  -4  -1   6       32.55       31.25      1.39 o
  -3  -1   6        0.96        0.82      0.50 o
  -2  -1   6      219.74      219.60      3.50 o
  -1  -1   6       74.55       76.59      1.76 o
   0  -1   6        1.77        2.05      0.36 o
   1  -1   6      315.74      337.82      4.49 o
   2  -1   6      495.88      509.24      6.45 o
   3  -1   6      296.89      286.61      5.34 o
   4  -1   6        5.84        7.01      0.79 o
   5  -1   6        4.93        3.77      1.17 o
   6  -1   6      216.15      220.66      5.90 o
   7  -1   6       45.78       43.40      2.48 o
   8  -1   6        0.82       -0.19      3.14 o
   9  -1   6        5.77        3.26      1.72 o
  -9   0   6        0.11        0.86      1.48 o
  -8   0   6        4.95        5.54      1.85 o
  -7   0   6        3.33        4.56      1.60 o
  -6   0   6     1314.28     1204.60     31.75 o
  -5   0   6        4.50        5.17      1.36 o
  -4   0   6       36.44       41.16      2.71 o
  -3   0   6        2.01        0.70      0.82 o
  -2   0   6       97.40      103.61      4.07 o
  -1   0   6        4.67        7.63      0.73 o
   0   0   6        0.18        0.60      0.26 o
   1   0   6        1.66        0.88      0.27 o
   2   0   6     1008.73     1064.72     14.52 o
   3   0   6      104.36      116.76      2.76 o
   4   0   6        2.89        2.83      0.62 o
   5   0   6        1.71        0.78      1.11 o
   6   0   6       17.23       15.65      1.97 o
   7   0   6        0.00       -0.99      0.99 o
   8   0   6        0.14       -0.37      1.23 o
   9   0   6        5.45        4.31      1.85 o
  -9   1   6       11.43       12.94      2.59 o
  -8   1   6        5.82        6.78      1.85 o
  -7   1   6        4.87        3.33      1.60 o
  -6   1   6       31.36       32.41      2.83 o
  -5   1   6       45.04       42.52      2.83 o
  -4   1   6        3.35        4.73      0.71 o
  -3   1   6        1.41        0.99      0.74 o
  -2   1   6       18.99       15.62      1.09 o
  -1   1   6       52.75       49.25      1.32 o
   0   1   6      352.64      367.80      4.99 o
   1   1   6      223.67      242.89      4.54 o
   2   1   6     1051.34     1096.76     16.95 o
   3   1   6      248.26      239.07      4.79 o
   4   1   6        8.93        7.99      1.15 o
   5   1   6        6.51        4.17      1.07 o
   6   1   6       67.57       66.72      3.02 o
   7   1   6       11.61        4.93      1.60 o
   8   1   6       17.28       17.62      2.71 o
  -9   2   6        0.00        0.37      1.36 o
  -8   2   6       12.65        9.49      2.09 o
  -7   2   6        0.03        0.00      0.99 o
  -6   2   6        1.82        1.23      1.11 o
  -5   2   6       18.81       16.76      1.24 o
  -4   2   6       69.07       69.33      2.16 o
  -3   2   6       19.57       28.00      1.42 o
  -2   2   6        0.00       -0.25      0.25 o
  -1   2   6       18.59       17.53      0.81 o
   0   2   6      544.06      474.87     27.41 o
   1   2   6     2558.32     2591.42     38.24 o
   2   2   6      134.74      136.17      4.03 o
   3   2   6       36.72       36.63      2.01 o
   4   2   6        2.22        0.00      0.66 o
   5   2   6      178.25      165.93      5.00 o
   6   2   6       22.71       19.75      1.92 o
   7   2   6       64.65       60.88      3.33 o
 -10   3   6        8.36        6.04      2.22 o
  -9   3   6        9.18        7.15      1.97 o
  -8   3   6        2.01       -0.25      1.11 o
  -7   3   6        5.55        6.53      1.72 o
  -6   3   6       38.83       39.68      2.96 o
  -5   3   6       39.52       41.53      2.22 o
  -4   3   6      326.23      334.01     10.01 o
  -3   3   6       59.25       59.19      1.69 o
  -2   3   6       20.71       17.40      1.40 o
  -1   3   6       19.57       24.59      1.10 o
   0   3   6       27.41       27.39      1.21 o
   1   3   6      461.25      442.81      9.47 o
   2   3   6      117.10      113.00      3.60 o
   3   3   6       47.95       50.65      2.96 o
   4   3   6        0.13        0.52      0.93 o
   5   3   6       81.19       78.76      3.44 o
   6   3   6       49.63       42.42      2.74 o
   7   3   6        2.04        2.09      1.25 o
 -10   4   6        0.13       -0.37      1.48 o
  -9   4   6        9.58       10.35      2.34 o
  -8   4   6        0.21        0.00      0.99 o
  -7   4   6       45.77       39.07      3.20 o
  -6   4   6      261.27      271.52      8.27 o
  -5   4   6       83.01       84.46      3.70 o
  -4   4   6       63.56       62.92      1.95 o
  -3   4   6        7.96        7.22      0.68 o
  -2   4   6      558.43      580.90     11.73 o
  -1   4   6        0.41        1.23      0.46 o
   0   4   6       15.27       15.15      0.96 o
   1   4   6       81.56       86.06      4.07 o
   2   4   6       19.83       16.60      1.60 o
   3   4   6       36.52       31.96      2.19 o
   4   4   6       23.26       19.49      1.91 o
   5   4   6       87.91       84.19      3.70 o
   6   4   6        0.73        0.41      1.14 o
 -10   5   6        0.40        0.37      1.36 o
  -9   5   6       13.07       11.21      2.34 o
  -8   5   6        0.88        1.23      1.36 o
  -7   5   6      186.28      179.14      7.53 o
  -6   5   6        4.09        2.59      1.11 o
  -5   5   6       35.04       39.34      1.38 o
  -4   5   6        0.22        0.23      0.50 o
  -3   5   6       70.14       72.99      7.03 o
  -2   5   6        3.94        1.49      0.71 o
  -1   5   6        5.18        6.22      0.71 o
   0   5   6       92.35       91.11      2.56 o
   1   5   6      497.46      464.25     10.35 o
   2   5   6      114.24      109.34      3.96 o
   3   5   6        0.08        0.10      0.93 o
   4   5   6       52.88       56.88      3.12 o
   5   5   6        0.00       -1.07      1.36 o
 -10   6   6        6.45       12.44      2.59 o
  -9   6   6        0.21        0.74      1.23 o
  -8   6   6        0.79        0.99      1.23 o
  -7   6   6       22.41       20.58      2.09 o
  -6   6   6       16.61       15.65      1.97 o
  -5   6   6       16.81       19.71      2.22 o
  -4   6   6       36.05       37.35      2.09 o
  -3   6   6      156.18      156.07      7.83 o
  -2   6   6       16.32       15.31      0.95 o
  -1   6   6       28.23       30.58      1.92 o
   0   6   6       94.25       89.82      4.13 o
   1   6   6       41.55       36.34      2.30 o
   2   6   6        5.61        8.03      1.45 o
   3   6   6       70.25       65.96      3.39 o
   4   6   6       38.70       32.35      4.37 o
  -9   7   6       23.85       27.11      3.20 o
  -7   7   6       15.74       17.00      2.09 o
  -6   7   6       46.49       45.85      3.45 o
  -5   7   6       78.73       85.24      6.10 o
  -4   7   6        0.33        1.37      0.95 o
  -3   7   6      112.78      103.60      3.75 o
  -2   7   6       91.10       83.41      3.44 o
  -1   7   6       92.18       95.73      5.73 o
   0   7   6       28.32       24.68      2.07 o
   1   7   6       16.47       14.71      2.34 o
   2   7   6       15.99       15.16      1.95 o
   3   7   6        2.92        3.13      1.41 o
  -9   8   6        2.99        5.42      2.09 o
  -7   8   6      124.20      128.11      6.04 o
  -6   8   6        1.79        0.12      1.48 o
  -5   8   6        4.77        4.81      1.48 o
  -4   8   6       19.76       21.48      1.91 o
  -3   8   6      174.57      179.89      5.49 o
  -2   8   6        0.04        0.21      1.03 o
  -1   8   6        0.77        0.45      0.95 o
   0   8   6       59.08       56.14      3.12 o
   1   8   6        0.28       -0.15      1.36 o
   2   8   6       35.89       40.76      2.96 o
  -8   9   6        0.24        1.72      1.60 o
  -7   9   6       15.40        4.68      1.60 o
  -6   9   6       25.48       29.94      3.20 o
  -5   9   6        0.07        0.14      1.17 o
  -4   9   6        7.38        4.38      1.33 o
  -3   9   6       26.18       30.31      2.46 o
  -2   9   6        0.14        0.27      1.09 o
  -1   9   6        0.03       -0.43      0.99 o
   0   9   6        1.53        2.81      1.39 o
  -7  10   6        2.22        4.93      2.09 o
  -6  10   6        0.00       -1.48      1.48 o
  -5  10   6       89.39       99.58      4.22 o
  -4  10   6      113.93      119.34      8.14 o
  -3  10   6        1.91        0.55      1.24 o
  -2  10   6       24.17       24.80      2.42 o
   3 -10   7       14.44       15.73      2.31 o
   4 -10   7        1.89        1.57      1.56 o
   5 -10   7       10.37        6.90      2.00 o
   6 -10   7        3.04        3.72      3.08 o
   0  -9   7       13.30       14.15      3.57 o
   1  -9   7        3.02        3.70      1.65 o
   2  -9   7        0.93       -1.22      1.22 o
   3  -9   7        9.44       14.20      2.09 o
   4  -9   7       34.83       35.89      2.22 o
   5  -9   7        6.99        9.47      1.48 o
   6  -9   7        2.71        4.24      1.27 o
   7  -9   7       22.82       27.06      3.70 o
  -2  -8   7       44.86       61.12      4.68 o
  -1  -8   7       24.61       24.96      5.30 o
   0  -8   7        0.05       -0.31      1.13 o
   1  -8   7        3.61        2.94      1.35 o
   2  -8   7        5.47        9.61      2.30 o
   3  -8   7      175.56      153.37      4.38 o
   4  -8   7      173.87      167.90      4.66 o
   5  -8   7       13.04       13.23      1.50 o
   6  -8   7        0.47        0.98      0.99 o
   7  -8   7        8.85       12.21      2.09 o
   8  -8   7        3.51        4.58      1.77 o
  -3  -7   7        3.82        2.46      1.72 o
  -2  -7   7        0.25        0.62      1.72 o
  -1  -7   7        0.15       -0.48      1.09 o
   0  -7   7       22.29       19.95      1.97 o
   1  -7   7       56.77       51.30      3.02 o
   2  -7   7       93.22       87.06      3.01 o
   3  -7   7      349.04      329.44      7.05 o
   4  -7   7       10.58        8.70      1.24 o
   5  -7   7       10.92       10.94      1.91 o
   6  -7   7       40.28       45.62      3.12 o
   7  -7   7       38.58       37.05      4.87 o
   8  -7   7        0.03       -1.35      1.35 o
   9  -7   7        0.44       -1.47      1.47 o
  -4  -6   7       22.90       24.15      2.83 o
  -3  -6   7        4.82        4.10      2.09 o
  -2  -6   7       54.55       53.13      2.05 o
  -1  -6   7       49.76       50.99      2.11 o
   0  -6   7        3.74        3.50      0.68 o
   1  -6   7        7.98        8.20      1.39 o
   2  -6   7       55.62       51.38      2.20 o
   3  -6   7        0.21        0.74      0.76 o
   4  -6   7      145.82      139.64      3.90 o
   5  -6   7      152.69      148.42      5.56 o
   6  -6   7       26.35       21.80      2.26 o
   7  -6   7       10.98       10.99      1.89 o
   8  -6   7        5.51        7.27      2.46 o
   9  -6   7       39.30       48.38      3.42 o
  -5  -5   7       12.17        9.49      2.22 o
  -4  -5   7        0.11        2.22      1.36 o
  -3  -5   7        9.06        8.94      1.26 o
  -2  -5   7      283.52      281.81      5.47 o
  -1  -5   7        5.50        4.73      0.81 o
   0  -5   7      101.86      103.84      2.51 o
   1  -5   7       76.18       77.05      3.13 o
   2  -5   7      112.71      116.29      3.25 o
   3  -5   7       38.60       38.42      2.27 o
   4  -5   7      456.37      439.32      8.55 o
   5  -5   7       29.98       30.00      1.85 o
   6  -5   7       51.28       55.24      5.18 o
   7  -5   7       74.92       76.32      3.77 o
   8  -5   7       19.79       21.00      2.35 o
   9  -5   7        1.88        3.53      1.65 o
  -6  -4   7       16.02       24.64      3.08 o
  -5  -4   7        3.26        2.46      1.48 o
  -4  -4   7       26.52       29.54      1.83 o
  -3  -4   7        3.50        2.59      0.73 o
  -2  -4   7        0.03        0.14      0.58 o
  -1  -4   7      397.12      403.29      7.04 o
   0  -4   7        6.58        6.78      0.50 o
   1  -4   7       39.63       37.83      1.30 o
   2  -4   7        9.71        5.71      1.06 o
   3  -4   7       99.96       96.03      4.89 o
   4  -4   7        0.05       -0.07      0.64 o
   5  -4   7      372.79      346.03      6.38 o
   6  -4   7        3.17        2.29      0.73 o
   7  -4   7      162.83      157.92      3.95 o
   8  -4   7       10.04       10.52      1.26 o
   9  -4   7        0.45        0.01      1.47 o
  -7  -3   7        1.62        2.83      1.72 o
  -6  -3   7        1.28        1.72      1.48 o
  -5  -3   7      115.33      110.48      5.30 o
  -4  -3   7        0.12        1.91      0.78 o
  -3  -3   7       48.77       47.50      1.66 o
  -2  -3   7      164.58      163.67      3.44 o
  -1  -3   7        1.09        0.79      0.51 o
   0  -3   7        7.57        8.55      0.53 o
   1  -3   7       72.19       71.53      1.33 o
   2  -3   7       89.69       86.28      1.79 o
   3  -3   7      932.00      933.15     10.34 o
   4  -3   7       28.35       29.06      1.08 o
   5  -3   7       14.62       14.11      1.03 o
   6  -3   7      511.29      506.85      9.13 o
   7  -3   7       87.86       88.87      4.33 o
   8  -3   7       26.42       25.46      1.76 o
   9  -3   7        0.11        2.47      1.15 o
  -7  -2   7        0.00       -0.37      1.36 o
  -6  -2   7        5.56        4.56      1.60 o
  -5  -2   7        1.21        1.60      1.23 o
  -4  -2   7      334.05      328.58      7.06 o
  -3  -2   7        9.79       10.48      0.99 o
  -2  -2   7        2.04        3.66      0.89 o
  -1  -2   7        0.41        0.56      0.36 o
   0  -2   7      676.68      706.56      8.62 o
   1  -2   7       15.96       12.69      0.87 o
   2  -2   7      209.29      208.40      3.06 o
   3  -2   7       35.32       33.39      0.92 o
   4  -2   7        0.08       -0.20      0.45 o
   5  -2   7       48.20       52.66      1.97 o
   6  -2   7      385.25      360.58      7.05 o
   7  -2   7        8.22        8.59      2.30 o
   8  -2   7        0.05        0.49      0.87 o
   9  -2   7       51.29       54.34      2.70 o
  -8  -1   7       70.57       69.02      4.81 o
  -7  -1   7      172.25      146.16      6.78 o
  -6  -1   7      119.63      104.20      5.30 o
  -5  -1   7      402.79      374.76     11.87 o
  -4  -1   7        5.22        4.37      0.82 o
  -3  -1   7       25.93       22.94      1.63 o
  -2  -1   7       14.04       15.98      1.31 o
  -1  -1   7      652.66      642.11     11.48 o
   0  -1   7       24.22       25.92      1.02 o
   1  -1   7      237.37      219.48      3.55 o
   2  -1   7        2.14        2.26      0.37 o
   3  -1   7      111.61      106.84      2.70 o
   4  -1   7        3.23        3.74      0.71 o
   5  -1   7       10.37       10.82      1.25 o
   6  -1   7       67.18       63.12      7.64 o
   7  -1   7       23.88       24.60      2.01 o
   8  -1   7        0.38        0.03      1.04 o
   9  -1   7       40.10       44.67      4.74 o
  -8   0   7       16.48       10.47      2.34 o
  -7   0   7        1.33        1.36      1.36 o
  -6   0   7      118.44      112.46      5.43 o
  -5   0   7        4.49        2.59      1.36 o
  -4   0   7        1.00        1.10      0.43 o
  -3   0   7      202.44      206.26      3.94 o
  -2   0   7       27.74       26.99      2.10 o
  -1   0   7      255.21      256.91      5.09 o
   0   0   7      130.98      145.39      3.15 o
   1   0   7        0.87        0.00      0.31 o
   2   0   7       91.20       98.99      2.56 o
   3   0   7       75.84       77.27      2.30 o
   4   0   7       75.66       75.66      3.39 o
   5   0   7       10.73       11.25      1.34 o
   6   0   7        0.58        0.99      0.99 o
   7   0   7       12.30        8.62      1.85 o
   8   0   7        8.34       12.44      2.22 o
  -9   1   7        0.17        2.71      1.85 o
  -8   1   7        0.06       -1.11      1.11 o
  -7   1   7        1.53        0.62      1.23 o
  -6   1   7       14.06        9.73      1.97 o
  -5   1   7        1.12        1.48      1.11 o
  -4   1   7       21.59       22.89      1.08 o
  -3   1   7       44.78       53.00      2.96 o
  -2   1   7      150.91      150.74      4.10 o
  -1   1   7      342.53      351.81      5.42 o
   0   1   7      226.01      218.40      4.28 o
   1   1   7        9.38       13.21      1.56 o
   2   1   7       31.91       29.61      1.65 o
   3   1   7        1.10        0.82      0.65 o
   4   1   7       72.38       74.98      2.96 o
   5   1   7       24.47       21.97      1.84 o
   6   1   7      161.01      147.64      6.54 o
   7   1   7       21.01       23.04      2.83 o
   8   1   7       28.61       25.63      3.08 o
  -9   2   7        8.15        8.13      2.34 o
  -8   2   7        0.81        0.00      1.23 o
  -7   2   7       19.91       17.74      2.34 o
  -6   2   7      321.32      305.10     10.38 o
  -5   2   7        0.12        0.09      0.68 o
  -4   2   7       10.49        8.18      0.91 o
  -3   2   7       36.15       31.88      1.68 o
  -2   2   7      196.52      208.83      4.93 o
  -1   2   7        4.78        2.87      0.53 o
   0   2   7       37.82       39.02      1.86 o
   1   2   7      191.44      199.82      4.17 o
   2   2   7       72.07       67.81      2.38 o
   3   2   7      185.57      194.76      4.38 o
   4   2   7       35.36       33.62      2.16 o
   5   2   7      123.28      107.20     10.17 o
   6   2   7        2.59        2.29      1.21 o
   7   2   7       18.56       15.69      1.98 o
  -9   3   7        2.60        2.46      1.60 o
  -8   3   7        0.65        2.46      1.48 o
  -7   3   7       31.75       28.22      2.96 o
  -6   3   7        1.30        1.72      1.11 o
  -5   3   7        0.05        0.99      0.99 o
  -4   3   7        2.97        2.46      0.99 o
  -3   3   7      159.59      156.20      3.31 o
  -2   3   7        3.99        2.38      0.48 o
  -1   3   7       38.60       42.56      2.00 o
   0   3   7       35.73       29.37      1.33 o
   1   3   7       71.03       60.54      4.38 o
   2   3   7       74.62       76.15      2.42 o
   3   3   7     1050.49     1066.58     20.92 o
   4   3   7        0.12        0.03      0.86 o
   5   3   7      100.67       95.37      3.95 o
   6   3   7        1.18        1.90      1.66 o
   7   3   7       14.81       15.33      2.09 o
  -9   4   7       23.29       23.53      3.08 o
  -8   4   7      178.57      181.33      8.02 o
  -7   4   7       21.55       15.77      2.34 o
  -6   4   7        5.79        5.91      1.23 o
  -5   4   7        0.21       -0.86      0.86 o
  -4   4   7      289.77      327.70      7.10 o
  -3   4   7      437.33      429.01     14.65 o
  -2   4   7       36.83       39.62      2.10 o
  -1   4   7        0.06        0.06      0.60 o
   0   4   7        0.08        0.23      0.46 o
   1   4   7       81.51       83.14      2.57 o
   2   4   7      179.08      188.03      4.41 o
   3   4   7        0.26       -0.14      0.89 o
   4   4   7       11.53        7.49      1.51 o
   5   4   7        3.96        5.04      1.41 o
   6   4   7        6.51        9.95      1.86 o
  -9   5   7       19.96       18.48      2.83 o
  -8   5   7        3.64        4.93      1.85 o
  -6   5   7       20.90       20.21      2.09 o
  -5   5   7       61.60       55.38      3.20 o
  -4   5   7        2.99        2.64      0.77 o
  -3   5   7      288.64      282.35      6.86 o
  -2   5   7      127.14      120.37      3.88 o
  -1   5   7      288.91      277.80      5.42 o
   0   5   7       38.55       40.69      1.75 o
   1   5   7       42.19       44.16      2.04 o
   2   5   7       29.78       24.64      3.70 o
   3   5   7        0.91        0.31      0.98 o
   4   5   7        3.08        2.41      1.23 o
   5   5   7        0.01       -0.10      1.27 o
  -9   6   7       10.52        9.73      2.34 o
  -8   6   7        8.16        7.52      1.97 o
  -6   6   7        5.83        4.93      1.48 o
  -5   6   7        0.09       -0.74      1.11 o
  -4   6   7        0.54       -0.31      0.71 o
  -3   6   7        7.77        5.14      1.12 o
  -2   6   7      118.66      114.39      3.96 o
  -1   6   7      222.12      229.53      8.11 o
   0   6   7        5.11        4.49      0.86 o
   1   6   7       13.76       14.80      1.72 o
   2   6   7        0.43        1.64      1.06 o
   3   6   7       24.36       24.16      2.28 o
   4   6   7        0.08        0.19      1.79 o
  -9   7   7       86.49       88.50      5.55 o
  -7   7   7       62.66       59.78      3.82 o
  -6   7   7      236.39      248.05      9.13 o
  -5   7   7      205.08      206.50      5.85 o
  -4   7   7       11.75        9.54      1.44 o
  -3   7   7       93.92       97.14      5.73 o
  -2   7   7      138.18      132.95      4.57 o
  -1   7   7        0.25       -0.28      0.86 o
   0   7   7       12.52       13.50      1.74 o
   1   7   7       31.07       33.95      2.56 o
   2   7   7        0.49        2.77      1.39 o
   3   7   7        1.21        2.60      1.45 o
  -7   8   7       42.58       46.71      3.82 o
  -6   8   7        3.86        3.57      1.60 o
  -5   8   7        1.95        0.76      1.03 o
  -4   8   7        5.91        6.06      1.33 o
  -3   8   7       21.30       18.58      2.77 o
  -2   8   7       64.07       66.40      3.31 o
  -1   8   7        0.02       -0.12      1.03 o
   0   8   7       44.37       35.05      3.20 o
   1   8   7       19.71       22.73      2.37 o
  -7   9   7        1.94        0.37      1.60 o
  -6   9   7       13.20       15.65      2.71 o
  -5   9   7       97.42      103.78      4.50 o
  -4   9   7       79.08       89.63      4.00 o
  -3   9   7       53.63       47.42      2.95 o
  -2   9   7        0.00       -0.19      2.16 o
  -1   9   7        0.44        1.25      1.48 o
   0   9   7        1.81        1.72      1.42 o
  -5  10   7        0.36        1.28      1.23 o
  -4  10   7        0.63       -0.37      1.18 o
  -3  10   7        7.87        6.53      1.68 o
   1  -9   8        0.50       -0.63      1.48 o
   2  -9   8       26.49       33.26      4.25 o
   3  -9   8       10.34       10.44      3.33 o
   4  -9   8        0.00        0.82      1.56 o
   5  -9   8        3.40        6.27      1.86 o
   6  -9   8       23.49       20.96      2.65 o
   7  -9   8        5.43        1.19      1.74 o
  -1  -8   8       21.31       26.86      3.45 o
   0  -8   8        0.02        0.62      1.39 o
   1  -8   8      111.97      130.19      4.97 o
   2  -8   8       37.61       41.83      2.96 o
   3  -8   8       41.70       52.03      2.59 o
   4  -8   8       75.10       70.53      2.98 o
   5  -8   8        0.05        0.47      1.00 o
   6  -8   8        3.34        2.04      1.56 o
   7  -8   8       51.51       63.46      3.95 o
   8  -8   8        0.13        0.10      1.63 o
  -2  -7   8       35.77       39.93      3.70 o
  -1  -7   8        6.73        8.48      1.61 o
   0  -7   8       23.53       22.58      2.96 o
   1  -7   8       43.16       35.83      2.61 o
   2  -7   8        0.05        0.22      0.86 o
   3  -7   8        0.85       -0.18      1.15 o
   4  -7   8       28.43       26.98      1.87 o
   5  -7   8        2.02        2.45      1.09 o
   6  -7   8        1.60       -0.15      1.35 o
   7  -7   8        0.01       -0.12      1.39 o
   8  -7   8       41.19       48.82      6.84 o
  -3  -6   8        0.21        0.99      1.60 o
  -2  -6   8        3.76        2.22      1.72 o
  -1  -6   8        2.98        0.31      1.13 o
   0  -6   8       14.60        9.75      1.57 o
   1  -6   8       29.18       25.88      1.73 o
   2  -6   8       65.28       62.61      2.53 o
   3  -6   8      547.71      514.96     10.67 o
   4  -6   8      399.47      380.93      7.92 o
   5  -6   8      103.11       95.31      3.34 o
   6  -6   8        2.41        3.98      1.54 o
   7  -6   8       38.28       40.14      3.45 o
   8  -6   8       50.25       43.45      5.79 o
   9  -6   8        6.05       10.10      2.46 o
  -5  -5   8        7.64        5.30      1.97 o
  -4  -5   8       66.36       72.35      4.31 o
  -3  -5   8        0.54       -0.82      0.82 o
  -2  -5   8        0.03       -0.32      0.65 o
  -1  -5   8       98.11       98.33      2.89 o
   0  -5   8        7.49        6.43      0.91 o
   1  -5   8       46.79       46.89      2.09 o
   2  -5   8       21.89       19.19      1.62 o
   3  -5   8       37.67       34.07      2.37 o
   4  -5   8       71.37       68.84      2.67 o
   5  -5   8        7.55        9.20      1.29 o
   6  -5   8       19.05       18.36      2.17 o
   7  -5   8       61.11       67.66      3.77 o
   8  -5   8       19.40       18.58      2.43 o
   9  -5   8       27.10       27.75      2.89 o
  -6  -4   8        4.90        6.41      2.09 o
  -5  -4   8        9.87       10.60      2.09 o
  -4  -4   8        0.20       -0.62      0.99 o
  -3  -4   8        0.02        0.04      0.71 o
  -2  -4   8      113.33      121.46      3.00 o
  -1  -4   8        1.36        1.20      0.60 o
   0  -4   8      364.22      358.22      5.82 o
   1  -4   8       22.22       21.60      0.62 o
   2  -4   8       14.27       11.86      1.18 o
   3  -4   8       47.51       42.38      2.00 o
   4  -4   8       10.88       11.45      1.27 o
   5  -4   8      107.11       98.82      2.61 o
   6  -4   8       21.23       22.68      1.39 o
   7  -4   8        1.44        0.96      1.54 o
   8  -4   8        8.10        4.94      1.72 o
   9  -4   8       17.26       15.31      2.39 o
  -6  -3   8       17.13       22.42      2.71 o
  -5  -3   8        6.77        9.61      1.97 o
  -4  -3   8        3.43        1.72      1.11 o
  -3  -3   8        9.58        8.87      0.90 o
  -2  -3   8       17.20       14.27      1.01 o
  -1  -3   8       22.74       23.19      1.63 o
   0  -3   8       43.53       40.70      1.09 o
   1  -3   8      180.87      185.28      2.79 o
   2  -3   8      225.21      216.57      3.73 o
   3  -3   8        7.93        8.07      0.52 o
   4  -3   8      297.62      286.16      4.53 o
   5  -3   8       73.55       68.65      4.18 o
   6  -3   8      176.97      168.38      4.10 o
   7  -3   8        1.61        4.45      1.33 o
   8  -3   8       64.09       64.25      2.67 o
   9  -3   8       20.44       19.30      2.61 o
  -7  -2   8       87.55       85.79      5.30 o
  -6  -2   8        5.04        4.80      1.60 o
  -5  -2   8        2.12        1.72      1.23 o
  -4  -2   8       19.28       22.08      1.85 o
  -3  -2   8       82.55       79.76      2.16 o
  -2  -2   8       46.11       48.12      1.42 o
  -1  -2   8      141.63      142.62      6.08 o
   0  -2   8        0.09        0.48      0.41 o
   1  -2   8        2.20        3.32      0.54 o
   2  -2   8        1.74        0.84      0.40 o
   3  -2   8       14.36       15.76      0.69 o
   4  -2   8      242.90      220.68      4.68 o
   5  -2   8        4.82        2.64      0.79 o
   6  -2   8       49.31       52.46      2.21 o
   7  -2   8       81.18       81.70      2.89 o
   8  -2   8       33.05       36.04      2.16 o
  -8  -1   8       12.03       10.10      2.46 o
  -7  -1   8      193.85      180.72      7.89 o
  -6  -1   8        6.23        4.44      1.60 o
  -5  -1   8        0.17        1.36      1.11 o
  -4  -1   8      172.94      165.01      8.08 o
  -3  -1   8       55.80       52.15      2.04 o
  -2  -1   8        1.05        0.48      0.46 o
  -1  -1   8       21.98       21.59      1.26 o
   0  -1   8      246.07      259.69      5.95 o
   1  -1   8       16.16       16.37      0.98 o
   2  -1   8       89.02       91.78      2.18 o
   3  -1   8        4.01        4.17      0.70 o
   4  -1   8      261.06      255.81      6.35 o
   5  -1   8        0.01        1.36      0.77 o
   6  -1   8      119.88      123.22      4.26 o
   7  -1   8        3.48        4.44      1.25 o
   8  -1   8        5.04        4.56      1.60 o
  -8   0   8      108.05       98.13      5.79 o
  -7   0   8        0.71        0.86      1.48 o
  -6   0   8       91.15       79.52      4.56 o
  -5   0   8      585.34      536.32     15.72 o
  -4   0   8       66.15       69.35      1.88 o
  -3   0   8      226.02      235.82      5.67 o
  -2   0   8        8.30        8.13      1.48 o
  -1   0   8        1.42        1.23      0.86 o
   0   0   8      723.48      720.49     11.84 o
   1   0   8       61.26       65.28      1.77 o
   2   0   8        9.98        9.47      0.90 o
   3   0   8      108.89      106.67      3.46 o
   4   0   8        2.39        1.41      1.11 o
   5   0   8        0.27       -1.44      1.79 o
   6   0   8        1.84        1.72      1.23 o
   7   0   8       17.42       13.31      2.22 o
   8   0   8       15.93       20.08      2.71 o
  -8   1   8        1.31       -0.37      1.23 o
  -7   1   8        9.43       14.05      2.22 o
  -6   1   8       83.85       85.31      4.81 o
  -5   1   8      262.67      273.72      9.38 o
  -4   1   8      197.85      189.59      3.89 o
  -3   1   8       45.42       44.37      2.96 o
  -2   1   8       51.90       60.65      3.33 o
  -1   1   8       44.47       48.31      1.68 o
   0   1   8       22.06       22.24      1.17 o
   1   1   8       81.28       79.69      2.32 o
   2   1   8       52.05       53.80      1.97 o
   3   1   8       39.19       42.91      2.59 o
   4   1   8       38.87       35.65      2.25 o
   5   1   8        7.31        4.91      3.45 o
   6   1   8        5.50        4.80      1.48 o
   7   1   8       47.02       49.91      3.94 o
  -9   2   8        1.93        1.72      1.72 o
  -8   2   8      108.16      101.34      5.67 o
  -7   2   8        8.15        4.81      1.72 o
  -6   2   8       39.65       41.53      3.33 o
  -5   2   8       69.11       68.41      3.94 o
  -4   2   8        0.22        0.74      1.11 o
  -3   2   8       80.70       91.36      2.96 o
  -2   2   8      167.93      173.88      4.49 o
  -1   2   8      104.73      112.89      2.79 o
   0   2   8       56.60       57.47      4.19 o
   1   2   8       91.21       85.15      3.07 o
   2   2   8      160.81      174.49      4.06 o
   3   2   8      443.08      409.62      9.36 o
   4   2   8      135.91      134.00      4.49 o
   5   2   8       17.49       17.06      2.71 o
   6   2   8       37.46       33.55      2.51 o
   7   2   8        2.54        1.23      1.48 o
  -9   3   8        4.73        2.71      1.72 o
  -8   3   8       13.16       10.47      2.34 o
  -7   3   8       21.56       22.67      2.83 o
  -6   3   8       40.30       42.02      3.45 o
  -5   3   8       20.90       20.08      1.97 o
  -4   3   8      125.65      135.32      3.75 o
  -3   3   8        9.68       11.01      1.07 o
  -2   3   8       85.58       80.29      2.24 o
  -1   3   8        2.06        1.94      0.73 o
   0   3   8       29.22       31.90      1.50 o
   1   3   8      461.02      436.27     10.08 o
   2   3   8     1272.26     1242.27     19.68 o
   3   3   8        0.05        0.69      1.36 o
   4   3   8       97.83      103.44      4.09 o
   5   3   8        4.40        2.74      1.72 o
   6   3   8       40.88       41.33      2.95 o
  -9   4   8        6.31        5.91      1.97 o
  -8   4   8       11.43        7.52      2.09 o
  -7   4   8        0.67        1.97      1.36 o
  -5   4   8      142.87      152.25      4.01 o
  -4   4   8       71.88       76.99      2.59 o
  -3   4   8       24.61       20.78      1.96 o
  -2   4   8       13.87       14.53      1.48 o
  -1   4   8       28.93       29.45      1.43 o
   0   4   8        3.81        1.54      0.66 o
   1   4   8      208.91      204.32      5.92 o
   2   4   8       38.86       39.43      2.45 o
   3   4   8       45.27       43.48      2.72 o
   4   4   8        0.59       -1.72      1.72 o
   5   4   8        0.16        0.08      1.27 o
  -9   5   8        0.47       -1.11      1.36 o
  -8   5   8        6.62        3.33      1.60 o
  -6   5   8        0.54        0.37      1.23 o
  -5   5   8       48.01       52.50      3.45 o
  -4   5   8        2.04        1.37      0.92 o
  -3   5   8       40.40       41.50      2.26 o
  -2   5   8      138.34      136.27      6.48 o
  -1   5   8      124.17      127.03      3.26 o
   0   5   8       48.02       45.68      1.96 o
   1   5   8       16.50       13.78      1.29 o
   2   5   8      155.62      168.71      5.43 o
   3   5   8        7.44        8.37      1.57 o
   4   5   8       17.19       18.41      2.17 o
  -9   6   8       20.05       19.96      3.08 o
  -8   6   8        4.99        2.09      1.60 o
  -6   6   8      129.27      135.65      5.92 o
  -5   6   8       46.07       42.27      3.45 o
  -4   6   8      145.76      153.01      4.80 o
  -3   6   8        1.61        1.72      0.84 o
  -2   6   8        8.19        8.71      1.36 o
  -1   6   8       28.20       23.68      3.88 o
   0   6   8       11.55       11.08      2.34 o
   1   6   8        2.45        1.61      1.09 o
   2   6   8        4.48        1.15      1.14 o
   3   6   8        5.79        6.22      2.09 o
  -6   7   8       41.56       38.08      3.33 o
  -5   7   8       85.52       92.70      5.18 o
  -4   7   8       14.46       12.56      1.61 o
  -3   7   8        7.40        8.39      1.42 o
  -2   7   8        2.94        1.28      1.03 o
  -1   7   8       24.87       21.81      2.09 o
   0   7   8       12.95       13.79      1.86 o
   1   7   8        8.51        6.86      1.59 o
   2   7   8        2.37        2.96      1.39 o
  -7   8   8       11.52       11.70      2.34 o
  -6   8   8        4.13       -0.49      1.11 o
  -5   8   8       41.05       37.33      2.57 o
  -4   8   8        4.90        1.51      1.12 o
  -3   8   8        1.56        1.15      1.09 o
  -2   8   8       13.18        9.93      1.91 o
  -1   8   8       23.38       24.24      6.16 o
   0   8   8       17.55       21.10      2.33 o
   1   8   8        2.34        0.39      1.30 o
  -6   9   8       21.25       22.06      3.20 o
  -5   9   8       27.92       26.05      2.43 o
  -4   9   8       19.74       21.34      2.46 o
  -3   9   8       10.19       14.05      1.95 o
  -2   9   8       14.36       12.95      3.82 o
  -1   9   8        0.41       -0.19      1.27 o
   2  -9   9       44.69       44.91      3.39 o
   3  -9   9        0.20        1.16      2.53 o
   4  -9   9        9.26        7.65      2.12 o
   5  -9   9        8.42        6.67      2.09 o
   0  -8   9       36.34       49.83      3.31 o
   1  -8   9       87.40       92.77      4.31 o
   2  -8   9      181.05      186.27      6.35 o
   3  -8   9       10.22       10.25      2.00 o
   4  -8   9        0.11        1.60      2.09 o
   5  -8   9       17.29       15.20      2.26 o
   6  -8   9        1.93        0.81      3.02 o
   7  -8   9        8.40        8.12      2.21 o
  -2  -7   9        1.80        0.37      1.85 o
  -1  -7   9        1.86        1.23      1.85 o
   0  -7   9        2.66        1.97      1.44 o
   1  -7   9      134.99      142.73      5.14 o
   2  -7   9       17.75       14.86      2.03 o
   3  -7   9       13.00        8.43      1.78 o
   4  -7   9       13.99       10.78      3.57 o
   5  -7   9        0.91       -0.78      1.35 o
   6  -7   9       17.51       22.68      2.52 o
   7  -7   9        0.33       -0.48      1.52 o
   8  -7   9        0.31        2.79      1.91 o
  -2  -6   9        0.00       -0.86      1.60 o
  -1  -6   9        3.16        4.69      1.44 o
   0  -6   9       23.26       23.01      2.18 o
   1  -6   9       37.00       39.01      2.15 o
   2  -6   9       84.23       86.64      3.11 o
   3  -6   9       68.44       67.11      2.79 o
   4  -6   9        5.13        2.94      1.12 o
   5  -6   9        9.19        6.53      1.32 o
   6  -6   9       20.20       21.21      2.44 o
   7  -6   9       20.75       17.93      2.43 o
   8  -6   9       17.52       18.82      4.00 o
  -4  -5   9        0.02        1.85      1.48 o
  -3  -5   9        5.58        6.18      1.21 o
  -2  -5   9       12.85       15.55      1.56 o
  -1  -5   9      323.49      317.47      8.07 o
   0  -5   9       76.85       78.56      6.41 o
   1  -5   9        3.55        2.38      0.95 o
   2  -5   9       28.56       32.96      1.93 o
   3  -5   9      121.41      118.40      4.44 o
   4  -5   9       54.14       54.13      2.51 o
   5  -5   9       89.33       90.02      3.28 o
   6  -5   9        1.45        1.87      1.51 o
   7  -5   9       88.23       98.93      4.60 o
   8  -5   9       37.53       36.34      3.21 o
  -5  -4   9       11.74       13.68      2.34 o
  -4  -4   9       18.30       17.37      2.34 o
  -3  -4   9       44.51       49.06      2.35 o
  -2  -4   9      143.82      136.69      3.32 o
  -1  -4   9      273.86      269.39      5.25 o
   0  -4   9        1.01        1.77      0.55 o
   1  -4   9       18.79       20.40      1.60 o
   2  -4   9        8.33        6.47      1.08 o
   3  -4   9      322.70      324.41      6.91 o
   4  -4   9      129.47      128.49      3.86 o
   5  -4   9      287.83      274.89      8.01 o
   6  -4   9       88.70       94.28      4.87 o
   7  -4   9        1.49        3.40      1.65 o
   8  -4   9        3.19        2.05      1.61 o
  -6  -3   9        0.06       -1.11      1.36 o
  -5  -3   9        0.09        0.99      1.36 o
  -4  -3   9        0.06       -0.99      0.99 o
  -3  -3   9        8.42        7.26      1.11 o
  -2  -3   9        7.12        5.32      0.85 o
  -1  -3   9       46.06       45.17      1.66 o
   0  -3   9       34.46       35.41      1.08 o
   1  -3   9      158.70      155.94      2.57 o
   2  -3   9        9.15       11.17      0.76 o
   3  -3   9      145.95      146.70      4.66 o
   4  -3   9      287.46      276.39      5.49 o
   5  -3   9       96.46       89.36      2.93 o
   6  -3   9        6.42        6.55      1.01 o
   7  -3   9        3.45        1.73      1.60 o
   8  -3   9       26.14       29.95      3.01 o
  -6  -2   9        6.86        4.31      1.72 o
  -5  -2   9        2.63        1.72      1.36 o
  -4  -2   9        6.92        5.54      1.36 o
  -3  -2   9       30.57       28.16      1.41 o
  -2  -2   9       61.46       65.60      2.05 o
  -1  -2   9      162.69      166.73      3.22 o
   0  -2   9       21.58       22.30      1.77 o
   1  -2   9       64.79       65.43      1.79 o
   2  -2   9        5.02        5.80      0.62 o
   3  -2   9        0.27        0.19      0.55 o
   4  -2   9        0.12        1.46      0.69 o
   5  -2   9      144.99      136.18      3.60 o
   6  -2   9       64.32       65.34      2.51 o
   7  -2   9        2.19        3.16      1.05 o
   8  -2   9       34.38       40.65      2.35 o
  -7  -1   9      227.76      209.50      8.76 o
  -6  -1   9       93.47       91.60      5.05 o
  -5  -1   9        0.29        0.25      1.11 o
  -4  -1   9       37.02       38.71      1.91 o
  -3  -1   9      436.30      428.27     10.45 o
  -2  -1   9       11.19       14.12      1.05 o
  -1  -1   9       15.54       18.11      1.34 o
   0  -1   9       12.85       15.40      1.22 o
   1  -1   9      102.11      103.06      2.71 o
   2  -1   9       10.12       10.66      1.00 o
   3  -1   9       35.74       29.75      1.77 o
   4  -1   9      146.82      143.23      4.38 o
   5  -1   9       22.95       17.30      1.97 o
   6  -1   9        8.65       11.79      1.50 o
   7  -1   9        0.02        0.42      1.00 o
   8  -1   9        9.43       10.23      2.09 o
  -8   0   9      139.08      123.67      6.66 o
  -7   0   9       49.63       50.53      4.07 o
  -6   0   9       64.59       56.33      3.94 o
  -5   0   9      170.50      169.99      6.91 o
  -4   0   9       11.63       12.97      2.03 o
  -3   0   9       38.67       44.16      1.66 o
  -2   0   9       90.79       94.33      4.81 o
  -1   0   9        3.33        3.20      1.11 o
   0   0   9      180.39      186.32      4.06 o
   1   0   9       86.37       82.80      2.44 o
   2   0   9        8.96       13.35      1.60 o
   3   0   9        4.60        3.57      2.16 o
   4   0   9      170.32      178.14      8.14 o
   5   0   9        0.25        0.37      0.99 o
   6   0   9       24.37       22.30      2.46 o
   7   0   9        3.82        9.24      1.97 o
  -8   1   9        0.03        1.85      1.60 o
  -7   1   9       11.54        9.61      2.09 o
  -6   1   9       37.37       29.70      2.96 o
  -5   1   9       73.38       67.55      4.07 o
  -4   1   9       12.09       10.40      1.21 o
  -2   1   9      135.72      140.50      5.92 o
  -1   1   9       47.22       48.68      2.09 o
   0   1   9        3.58        4.44      0.70 o
   1   1   9       14.69       15.90      1.14 o
   2   1   9       20.01       21.26      1.64 o
   3   1   9       28.10       27.17      2.46 o
   4   1   9      215.37      194.73      7.28 o
   5   1   9        2.86        3.20      1.48 o
   6   1   9        9.15        8.50      1.97 o
   7   1   9        5.52        2.59      1.60 o
  -8   2   9        0.68        2.96      1.72 o
  -7   2   9        1.11        1.11      1.36 o
  -6   2   9        7.01        9.73      1.97 o
  -5   2   9       17.89       12.57      1.97 o
  -3   2   9       39.31       38.20      1.96 o
  -2   2   9        3.74        3.45      0.67 o
  -1   2   9        0.39        0.08      0.47 o
   0   2   9        5.23        4.03      0.93 o
   1   2   9       55.72       53.54      2.05 o
   2   2   9        3.49        3.46      2.03 o
   3   2   9       16.11       10.54      3.82 o
   4   2   9        3.69        1.02      1.17 o
   5   2   9       19.02       22.63      6.59 o
   6   2   9        1.49        1.23      1.23 o
  -8   3   9        8.43        5.91      2.09 o
  -7   3   9        4.06        3.08      1.60 o
  -6   3   9        1.06       -1.11      1.11 o
  -4   3   9        3.07        2.93      0.86 o
  -3   3   9        0.07        0.07      0.65 o
  -2   3   9       21.46       22.15      1.26 o
  -1   3   9        6.90        6.90      1.15 o
   0   3   9      187.52      194.53      4.38 o
   1   3   9       49.26       50.62      2.20 o
   2   3   9      656.16      657.00     13.96 o
   3   3   9       58.56       54.76      6.22 o
   4   3   9        7.54        2.74      1.23 o
   5   3   9        8.31        8.43      1.73 o
   6   3   9        0.35        0.52      1.23 o
  -8   4   9       23.33       25.01      3.20 o
  -7   4   9       21.48       17.00      2.59 o
  -5   4   9       44.86       44.22      2.77 o
  -4   4   9       11.77       12.99      1.18 o
  -3   4   9      133.09      128.63      4.33 o
  -2   4   9        3.86        2.49      1.23 o
  -1   4   9       42.96       45.23      2.44 o
   0   4   9       14.67       16.17      1.59 o
   1   4   9       14.20       12.29      2.52 o
   2   4   9       85.02       77.14      6.04 o
   3   4   9       57.19       49.07      9.86 o
   4   4   9       54.97       48.06      4.87 o
   5   4   9        9.87       10.71      1.95 o
  -8   5   9        3.77        7.39      2.22 o
  -5   5   9       78.29       80.62      4.44 o
  -3   5   9        3.23        1.46      0.91 o
  -2   5   9       99.75      101.97      3.82 o
  -1   5   9      188.36      196.38      6.87 o
   0   5   9      176.64      200.66      4.70 o
   1   5   9       27.78       24.85      3.51 o
   2   5   9        0.81        0.15      1.03 o
   3   5   9        2.19        2.63      2.83 o
   4   5   9        9.36       12.36      3.51 o
  -8   6   9        4.27        6.90      2.09 o
  -6   6   9       19.02       25.14      2.83 o
  -5   6   9        2.45        3.82      1.72 o
  -4   6   9       76.93       81.25      3.49 o
  -3   6   9       49.38       54.75      5.61 o
  -2   6   9        3.35        3.94      1.18 o
  -1   6   9        1.02       -0.30      0.93 o
   0   6   9        3.50        7.25      4.37 o
   1   6   9        4.59        4.28      1.54 o
   2   6   9        1.02        0.35      2.28 o
   3   6   9        8.89       11.65      1.98 o
  -6   7   9       25.82       26.25      3.08 o
  -5   7   9        5.64        7.27      2.09 o
  -4   7   9       90.27      102.80      4.09 o
  -3   7   9       47.74       46.24      3.88 o
  -2   7   9        0.12       -1.55      1.66 o
  -1   7   9        0.00       -0.70      0.93 o
   0   7   9       28.04       21.27      2.28 o
   1   7   9       14.09       15.21      2.07 o
  -6   8   9        0.14       -0.37      1.60 o
  -5   8   9       83.65       91.47      5.92 o
  -4   8   9       54.59       64.19      4.56 o
  -3   8   9       10.33       12.51      1.86 o
  -2   8   9        1.19        0.28      1.18 o
  -1   8   9       32.08       28.29      2.57 o
   0   8   9        0.15       -0.64      1.09 o
  -5   9   9        0.04       -0.41      1.15 o
  -4   9   9        0.64       -0.97      1.09 o
  -3   9   9        0.02        1.26      1.30 o
   1  -8  10        8.24        6.55      1.89 o
   2  -8  10       50.06       57.41      3.60 o
   3  -8  10        1.79        3.85      1.75 o
   4  -8  10        4.91        2.24      1.72 o
   5  -8  10       23.40       28.48      2.98 o
   6  -8  10        0.04       -1.88      2.16 o
  -1  -7  10       49.13       46.34      4.19 o
   0  -7  10        9.74       11.74      4.56 o
   1  -7  10       25.54       21.43      2.43 o
   2  -7  10        0.53        2.22      1.51 o
   3  -7  10        1.15        0.85      1.54 o
   4  -7  10        2.60        2.71      1.66 o
   5  -7  10        0.13        0.07      1.97 o
   6  -7  10        0.42       -0.06      1.57 o
   7  -7  10        3.67        2.81      1.91 o
  -2  -6  10        1.05        0.12      1.85 o
  -1  -6  10        0.07       -0.54      1.26 o
   0  -6  10        0.01       -2.16      2.16 o
   1  -6  10       25.44       25.82      4.31 o
   2  -6  10        0.72       -0.09      1.33 o
   3  -6  10        2.28       -1.48      1.48 o
   4  -6  10      148.45      148.87      5.56 o
   5  -6  10        3.76        4.99      1.77 o
   6  -6  10       20.75       15.57      2.39 o
   7  -6  10       87.69      104.44      5.05 o
  -2  -5  10       24.14       18.85      2.71 o
  -1  -5  10       15.87       14.25      3.08 o
   0  -5  10        6.94        5.47      1.51 o
   1  -5  10        3.94        2.63      1.04 o
   2  -5  10      260.40      247.72      5.88 o
   3  -5  10       28.15       27.51      1.96 o
   4  -5  10      154.40      155.16      4.52 o
   5  -5  10      170.86      168.04      7.22 o
   6  -5  10       10.89        9.29      1.96 o
   7  -5  10        0.24        2.14      1.85 o
   8  -5  10       27.63       25.23      3.01 o
  -4  -4  10        1.97        1.85      1.48 o
  -3  -4  10       98.70      114.38      3.74 o
  -2  -4  10        0.53        0.63      0.78 o
  -1  -4  10       81.50       79.19      2.41 o
   0  -4  10       20.61       24.51      1.73 o
   1  -4  10       11.46       10.53      1.30 o
   2  -4  10       61.10       62.52      2.63 o
   3  -4  10      139.35      126.50      3.86 o
   4  -4  10        3.10        3.18      1.10 o
   5  -4  10        0.14        3.01      1.56 o
   6  -4  10        1.07        0.20      1.44 o
   7  -4  10        0.41       -0.45      1.61 o
   8  -4  10       27.44       24.97      2.95 o
  -5  -3  10       24.45       30.56      2.96 o
  -4  -3  10        4.57        4.19      1.48 o
  -3  -3  10       38.78       45.01      2.53 o
  -2  -3  10       45.28       43.81      1.80 o
  -1  -3  10      232.48      240.53      4.36 o
   0  -3  10      170.81      163.41      3.27 o
   1  -3  10       18.72       16.57      0.99 o
   2  -3  10       51.99       52.43      2.35 o
   3  -3  10      154.62      138.85      2.96 o
   4  -3  10      129.83      136.61      5.12 o
   5  -3  10       11.36       10.37      1.92 o
   6  -3  10       39.44       38.58      3.13 o
   7  -3  10       28.97       26.64      2.81 o
   8  -3  10        4.66        3.76      2.05 o
  -6  -2  10       11.21       14.91      2.46 o
  -5  -2  10        0.02        1.11      1.23 o
  -4  -2  10       23.48       22.55      2.34 o
  -3  -2  10        8.94        9.41      1.54 o
  -2  -2  10       70.65       72.73      2.41 o
  -1  -2  10        0.89        0.94      0.58 o
   0  -2  10        3.22        3.64      1.03 o
   1  -2  10       11.74       13.63      1.33 o
   2  -2  10        1.45        1.42      0.55 o
   3  -2  10       80.25       76.52      2.33 o
   4  -2  10      267.87      269.15      5.69 o
   5  -2  10       11.44       12.85      1.61 o
   6  -2  10       78.32       84.91      3.92 o
   7  -2  10        0.09        2.55      1.82 o
  -7  -1  10       30.24       26.99      3.20 o
  -6  -1  10        2.79        1.60      1.48 o
  -5  -1  10        2.91        1.72      1.36 o
  -4  -1  10        8.66        5.67      1.48 o
  -3  -1  10       56.77       55.08      2.35 o
  -2  -1  10       15.92       17.12      1.21 o
  -1  -1  10       28.58       26.06      1.58 o
   0  -1  10       10.55       13.31      1.28 o
   1  -1  10        8.98        7.97      0.94 o
   2  -1  10       48.06       45.21      2.81 o
   3  -1  10       36.04       33.35      4.01 o
   4  -1  10       35.67       34.98      3.08 o
   5  -1  10        1.86        2.52      1.08 o
   6  -1  10        2.75        3.74      1.79 o
   7  -1  10       69.36       66.40      3.44 o
  -7   0  10       28.43       26.62      3.20 o
  -6   0  10        2.51       -0.74      1.36 o
  -5   0  10        1.19       -0.25      1.11 o
  -4   0  10       67.19       69.89      3.33 o
  -3   0  10        1.47        1.75      0.86 o
  -2   0  10      221.57      227.72      6.01 o
  -1   0  10       28.07       26.37      2.59 o
   0   0  10      158.30      145.23      4.23 o
   1   0  10      141.30      145.67      3.61 o
   2   0  10      115.54      118.54      3.96 o
   3   0  10       11.73        9.99      2.59 o
   4   0  10       14.77       16.02      1.97 o
   5   0  10       64.17       61.63      3.70 o
   6   0  10        6.56        8.25      1.97 o
   7   0  10        0.74       -0.25      1.36 o
  -7   1  10       16.60       19.59      2.83 o
  -6   1  10        1.14        0.86      1.23 o
  -5   1  10        5.72        9.36      1.97 o
  -4   1  10       60.90       64.03      4.62 o
  -3   1  10      126.04      141.45      6.29 o
  -2   1  10       29.43       34.38      2.83 o
  -1   1  10      114.93      106.43      3.48 o
   0   1  10        1.03        1.72      0.70 o
   1   1  10      106.18      106.29      4.69 o
   2   1  10      176.24      172.35      6.54 o
   3   1  10       13.77       16.51      1.97 o
   4   1  10        2.32        2.22      1.23 o
   5   1  10       44.49       39.19      3.20 o
   6   1  10        1.21        5.05      1.72 o
  -8   2  10        3.90        6.16      2.09 o
  -7   2  10        0.00       -0.12      1.48 o
  -6   2  10        7.45        5.05      1.72 o
  -5   2  10       78.44       72.11      4.44 o
  -4   2  10        5.08        2.96      1.23 o
  -3   2  10       29.19       32.41      2.71 o
  -2   2  10       29.94       32.26      3.20 o
  -1   2  10        2.87        3.11      0.76 o
   0   2  10       14.98       17.84      1.63 o
   1   2  10        9.13        6.31      1.23 o
   2   2  10      158.62      151.85      4.86 o
   3   2  10       78.50       79.72      3.49 o
   4   2  10       12.38        7.94      2.22 o
   5   2  10        3.96        3.33      1.34 o
   6   2  10        0.77        2.46      1.72 o
  -8   3  10        4.35       -0.12      1.48 o
  -7   3  10       44.76       61.74      4.56 o
  -6   3  10      114.26      118.24      6.04 o
  -5   3  10       11.85       11.58      1.85 o
  -4   3  10       24.60       27.22      1.97 o
  -3   3  10        4.67        4.52      1.11 o
  -2   3  10        0.44        0.04      0.56 o
  -1   3  10      295.35      292.55      7.31 o
   0   3  10       36.73       32.54      2.67 o
   1   3  10      193.48      176.84      5.38 o
   2   3  10       27.34       23.12      2.01 o
   3   3  10      194.23      183.51      5.80 o
   4   3  10       98.49      101.73     12.51 o
   5   3  10        0.04       -1.12      1.17 o
  -8   4  10        0.19       -0.62      1.48 o
  -7   4  10       14.46       13.68      2.59 o
  -5   4  10       16.50       16.76      2.34 o
  -4   4  10       74.73       72.76      2.78 o
  -3   4  10        0.72        0.61      0.63 o
  -2   4  10       49.81       43.54      4.07 o
  -1   4  10      150.22      156.12      4.91 o
   0   4  10        6.60        4.68      0.96 o
   1   4  10        0.01        0.78      1.04 o
   2   4  10       65.00       64.49      3.26 o
   3   4  10      225.72      212.84      8.88 o
   4   4  10       43.99       40.34      3.70 o
  -8   5  10        4.12        2.83      1.72 o
  -5   5  10        6.07        8.99      2.22 o
  -4   5  10        0.47        1.60      1.48 o
  -3   5  10      316.01      318.38      8.03 o
  -2   5  10       50.43       51.58      4.44 o
  -1   5  10        4.03        2.73      1.18 o
   0   5  10       18.17       18.21      1.92 o
   1   5  10        1.03       -0.24      0.97 o
   2   5  10        2.51        2.42      1.30 o
   3   5  10       45.66       43.47      3.05 o
  -5   6  10        3.71        2.83      1.97 o
  -4   6  10        2.27        1.36      1.03 o
  -3   6  10       62.63       60.05      3.12 o
  -2   6  10        4.43        1.97      1.15 o
  -1   6  10        8.72       11.65      1.72 o
   0   6  10        0.19        0.12      1.04 o
   1   6  10        3.28        0.76      1.42 o
   2   6  10       32.94       35.02      6.35 o
  -6   7  10       34.65       34.26      3.70 o
  -5   7  10       19.24        6.53      2.09 o
  -4   7  10        0.41       -0.48      1.29 o
  -3   7  10        4.93        7.72      1.56 o
  -2   7  10        0.01       -0.95      0.95 o
  -1   7  10        0.60        0.96      1.16 o
   0   7  10       17.20       23.60      2.47 o
   1   7  10        6.56        7.66      1.77 o
  -5   8  10       15.80       14.30      2.40 o
  -4   8  10        0.30       -1.09      1.09 o
  -3   8  10        4.41        6.05      1.60 o
  -2   8  10       27.70       26.15      2.56 o
   0  -7  11        1.75        3.33      2.46 o
   1  -7  11        0.90        2.08      1.74 o
   2  -7  11        0.00       -0.40      1.47 o
   3  -7  11        1.22        0.86      1.66 o
   4  -7  11        1.31       -1.32      1.42 o
   5  -7  11        4.21        1.83      1.84 o
   6  -7  11       12.67       11.17      2.40 o
  -1  -6  11       29.22       33.39      3.70 o
   0  -6  11        2.19        2.36      1.61 o
   1  -6  11       19.91       19.56      5.18 o
   2  -6  11        1.72        1.84      2.53 o
   3  -6  11        2.85        2.47      1.60 o
   4  -6  11       19.25       16.62      2.33 o
   5  -6  11        0.72       -0.01      1.60 o
   6  -6  11        3.35        3.26      1.89 o
  -2  -5  11       22.47       28.96      3.20 o
  -1  -5  11       25.74       29.39      2.44 o
   0  -5  11        9.59        9.65      1.86 o
   1  -5  11        6.25        4.01      1.61 o
   2  -5  11       86.54       90.69      4.75 o
   3  -5  11       63.90       56.59      3.42 o
   4  -5  11      196.01      205.78      6.88 o
   5  -5  11      121.10      133.01      5.48 o
   6  -5  11       14.60       13.99      2.83 o
   7  -5  11        0.00       -0.09      1.87 o
  -2  -4  11       30.54       33.27      3.20 o
  -1  -4  11       69.52       73.61      3.40 o
   0  -4  11       81.92       79.26      3.65 o
   1  -4  11      164.05      173.86      4.67 o
   2  -4  11       16.48       15.04      2.06 o
   3  -4  11       97.39       99.69      5.49 o
   4  -4  11      107.32      103.72      4.62 o
   5  -4  11        3.75        0.58      1.51 o
   6  -4  11       14.66       11.79      2.71 o
   7  -4  11        8.34       10.50      2.35 o
  -5  -3  11        1.52        0.12      1.36 o
  -4  -3  11       21.50       21.81      2.59 o
  -3  -3  11        9.78       10.71      1.39 o
  -2  -3  11        3.64        2.31      0.88 o
  -1  -3  11       13.45       13.76      1.05 o
   0  -3  11       87.06       83.36      2.96 o
   1  -3  11       75.49       73.70      2.85 o
   2  -3  11      194.92      185.51      4.90 o
   3  -3  11       87.73       88.92      3.29 o
   4  -3  11       15.03       14.09      2.12 o
   5  -3  11       16.97       16.91      2.35 o
   6  -3  11        0.03        0.66      1.68 o
   7  -3  11       25.46       25.79      3.00 o
  -5  -2  11        0.01        0.37      1.36 o
  -4  -2  11       57.11       46.83      3.45 o
  -3  -2  11       19.65       20.92      3.14 o
  -2  -2  11        0.25       -0.16      0.59 o
  -1  -2  11       13.53       13.77      1.67 o
   0  -2  11        0.02       -0.49      0.81 o
   1  -2  11        5.24        6.16      1.16 o
   2  -2  11      132.22      129.43      3.28 o
   3  -2  11       15.11       14.06      1.07 o
   4  -2  11       48.20       40.09      5.30 o
   5  -2  11        0.20       -0.37      1.48 o
   6  -2  11       29.31       32.67      3.03 o
   7  -2  11       20.50       22.36      2.89 o
  -6  -1  11       51.24       56.81      4.19 o
  -5  -1  11        0.07       -0.62      1.23 o
  -4  -1  11        4.69        4.44      1.48 o
  -3  -1  11        7.79        7.59      1.21 o
  -2  -1  11       86.77       93.85      2.81 o
  -1  -1  11        2.25        0.60      1.05 o
   0  -1  11       94.80       91.70      3.03 o
   1  -1  11        1.45        1.63      0.68 o
   2  -1  11       39.12       40.66      1.87 o
   3  -1  11       28.34       31.16      2.03 o
   4  -1  11        0.57        0.53      0.80 o
   5  -1  11       22.49       23.11      1.98 o
   6  -1  11       11.60        7.02      3.14 o
  -6   0  11        2.07        3.94      1.72 o
  -5   0  11       13.06       10.23      1.97 o
  -4   0  11      157.13      157.25      6.66 o
  -3   0  11       15.99       15.24      1.27 o
  -2   0  11      155.19      162.44      4.96 o
  -1   0  11      118.81      125.29      6.04 o
   0   0  11       29.04       31.08      1.89 o
   1   0  11        0.28        0.18      0.68 o
   2   0  11       77.01       74.33      3.82 o
   3   0  11        3.01        3.82      1.23 o
   4   0  11        9.02       14.05      1.97 o
   5   0  11        1.28        1.72      1.23 o
   6   0  11       15.67       15.52      2.34 o
  -7   1  11        3.66        5.42      1.97 o
  -6   1  11        0.86        2.22      1.48 o
  -5   1  11       65.04       65.32      4.31 o
  -4   1  11      170.71      182.12      4.81 o
  -3   1  11       13.72       16.26      2.34 o
  -2   1  11       34.97       37.22      3.08 o
  -1   1  11        3.57        3.21      0.91 o
   0   1  11        3.37        4.48      1.66 o
   1   1  11        0.38        0.00      0.86 o
   2   1  11      125.83      119.74      5.43 o
   3   1  11        0.15        1.60      1.11 o
   4   1  11        1.43        2.34      1.23 o
   5   1  11        2.86        1.85      1.48 o
   6   1  11        0.00        0.62      1.48 o
  -7   2  11       25.52       33.27      3.45 o
  -6   2  11        0.98        1.85      1.48 o
  -5   2  11      111.33      113.31      4.10 o
  -4   2  11       69.88       74.94      4.44 o
  -3   2  11       76.77       80.87      4.44 o
  -2   2  11        0.60       -0.12      0.99 o
  -1   2  11       39.52       37.61      1.80 o
   0   2  11       36.44       40.23      4.62 o
   1   2  11       45.55       41.14      2.46 o
   2   2  11       21.98       22.22      2.22 o
   3   2  11        1.84        0.99      1.06 o
   4   2  11        4.92        3.71      1.48 o
   5   2  11        0.64       -0.74      1.36 o
  -7   3  11        4.51        5.30      1.97 o
  -6   3  11        0.03       -1.11      1.23 o
  -4   3  11        0.49       -0.37      0.99 o
  -3   3  11        4.52        2.09      0.93 o
  -2   3  11      160.58      170.90      4.17 o
  -1   3  11       30.72       28.70      2.65 o
   0   3  11       23.24       27.87      3.94 o
   1   3  11       79.07       74.66      3.40 o
   2   3  11        6.85        7.46      1.59 o
   3   3  11       34.20       27.00      4.00 o
   4   3  11        0.01        0.44      1.34 o
  -7   4  11       23.30       18.85      2.96 o
  -5   4  11       69.95       92.20      5.05 o
  -4   4  11       28.80       29.70      3.20 o
  -3   4  11        3.48        2.05      1.07 o
  -2   4  11        7.46        9.86      1.57 o
  -1   4  11       20.15       18.17      1.91 o
   0   4  11        3.63        1.48      1.04 o
   1   4  11        0.20       -0.01      1.05 o
   2   4  11       76.26       71.45      7.03 o
   3   4  11      203.21      187.14      8.39 o
  -5   5  11       18.55       17.62      2.71 o
  -4   5  11        1.63        0.74      1.60 o
  -3   5  11       69.12       71.50      6.53 o
  -2   5  11       11.84       15.11      1.82 o
  -1   5  11       20.05       21.79      2.10 o
   0   5  11       17.99       15.58      1.95 o
   1   5  11        0.51        1.38      1.23 o
   2   5  11      115.34      126.00      6.78 o
  -5   6  11       13.65       14.54      2.83 o
  -4   6  11        0.57        0.00      1.07 o
  -3   6  11       19.24       21.18      2.09 o
  -2   6  11       16.30       22.54      2.17 o
  -1   6  11       21.44       16.32      1.98 o
   0   6  11        6.72        6.41      1.72 o
   1   6  11        2.64        2.11      2.46 o
  -4   7  11        0.01       -0.17      1.12 o
  -3   7  11        3.30        2.00      1.30 o
  -2   7  11        2.08        2.58      2.90 o
  -1   7  11        4.61        7.09      1.72 o
   0  -6  12       29.28       30.44      4.31 o
   1  -6  12       11.17        8.64      2.01 o
   2  -6  12       17.72       17.48      3.02 o
   3  -6  12       14.69       16.23      2.42 o
   4  -6  12        0.03        0.60      1.56 o
   5  -6  12       17.26       22.92      3.63 o
  -2  -5  12        0.47        1.11      1.97 o
  -1  -5  12        1.76        3.82      2.09 o
   0  -5  12       82.38       85.95      4.05 o
   1  -5  12        2.25       -0.08      1.57 o
   2  -5  12        4.30        2.00      3.26 o
   3  -5  12       35.63       27.95      2.86 o
   4  -5  12       20.12       19.14      2.56 o
   5  -5  12       36.35       38.26      4.19 o
   6  -5  12       20.98       17.93      2.74 o
  -2  -4  12        5.79        3.82      1.97 o
  -1  -4  12        7.79        5.26      1.60 o
   0  -4  12      219.30      220.07      6.70 o
   1  -4  12       85.10       91.96      4.18 o
   2  -4  12       14.81       17.06      2.22 o
   3  -4  12      151.23      144.29      5.80 o
   4  -4  12        1.40       -0.17      1.52 o
   5  -4  12        7.08        7.76      2.09 o
   6  -4  12       74.13       76.36      4.47 o
  -2  -3  12        3.32        4.19      1.97 o
  -1  -3  12      253.58      263.77      9.01 o
   0  -3  12        0.75        2.57      1.51 o
   1  -3  12       15.08       14.99      2.09 o
   2  -3  12       61.58       66.85      3.65 o
   3  -3  12        0.65        0.12      1.42 o
   4  -3  12       82.18       87.50      4.44 o
   5  -3  12        1.42        0.55      2.46 o
   6  -3  12        5.12        3.21      2.03 o
  -4  -2  12       16.92       15.65      2.34 o
  -3  -2  12        7.94        7.02      1.60 o
  -2  -2  12        0.30       -0.36      0.79 o
  -1  -2  12        2.78        2.39      0.79 o
   0  -2  12       24.53       25.04      1.84 o
   1  -2  12       62.91       65.70      2.82 o
   2  -2  12       41.76       38.33      2.24 o
   3  -2  12       60.40       68.68      3.82 o
   4  -2  12        0.64        0.51      1.56 o
   5  -2  12        2.94        2.12      1.72 o
   6  -2  12       19.40       22.39      2.93 o
  -5  -1  12        4.90        4.80      1.72 o
  -4  -1  12        8.90        6.41      1.72 o
  -3  -1  12       36.61       37.17      1.91 o
  -2  -1  12        6.79        7.25      1.07 o
  -1  -1  12       38.39       38.71      2.52 o
   0  -1  12       27.77       28.37      1.91 o
   1  -1  12        7.26        6.07      1.53 o
   2  -1  12       82.30       91.55      4.22 o
   3  -1  12        0.07        0.27      1.36 o
   4  -1  12        9.13        3.87      1.21 o
   5  -1  12       20.21       22.30      4.19 o
  -6   0  12        0.47       -0.74      1.23 o
  -5   0  12       19.71       18.98      2.59 o
  -4   0  12       69.16       75.73      3.42 o
  -3   0  12        8.08       11.06      1.91 o
  -2   0  12       80.92       85.04      3.57 o
  -1   0  12        1.67        1.11      1.23 o
   0   0  12       30.46       31.67      3.08 o
   1   0  12        3.45        1.89      0.82 o
   2   0  12       13.29        7.76      1.60 o
   3   0  12        1.67        1.72      1.23 o
   4   0  12       70.10       63.97      3.94 o
   5   0  12        0.28       -0.12      1.23 o
  -6   1  12        8.01        8.38      2.22 o
  -5   1  12        2.77        1.36      1.36 o
  -4   1  12       82.09       87.13      3.61 o
  -3   1  12       50.34       57.80      4.19 o
  -2   1  12        0.98       -0.49      0.99 o
  -1   1  12       22.59       23.53      2.59 o
   0   1  12       66.38       68.23      3.88 o
   1   1  12       27.71       24.52      2.46 o
   2   1  12       58.71       55.71      3.57 o
   3   1  12        5.83        4.68      1.60 o
   4   1  12        5.47        1.36      1.36 o
   5   1  12       15.73       13.06      2.34 o
  -6   2  12        0.01        0.25      1.48 o
  -5   2  12       47.94       46.34      3.82 o
  -4   2  12        0.40       -0.62      1.23 o
  -3   2  12       13.32        8.87      1.85 o
  -2   2  12        0.80        0.99      1.23 o
  -1   2  12        2.81        4.45      1.09 o
   0   2  12      167.01      189.09      7.52 o
   1   2  12       15.39       17.25      2.34 o
   2   2  12        0.55        0.99      1.23 o
   3   2  12       26.02       26.74      2.96 o
   4   2  12        6.97        9.49      2.22 o
  -6   3  12        3.86        2.83      1.85 o
  -3   3  12       14.60       18.97      2.22 o
  -2   3  12        0.17        0.49      0.77 o
  -1   3  12      123.85      132.91      8.75 o
   0   3  12       67.78       60.29      5.24 o
   1   3  12       10.03       10.47      2.34 o
   2   3  12        0.17        0.64      1.17 o
   3   3  12       18.85       16.72      2.12 o
  -4   4  12       63.64       76.91      5.18 o
  -3   4  12       57.26       65.94      4.93 o
  -2   4  12        6.11        3.84      1.30 o
  -1   4  12        3.83        1.20      1.12 o
   0   4  12       52.04       50.52      6.84 o
   1   4  12        7.89        7.40      1.66 o
   2   4  12       34.48       30.84      5.48 o
  -4   5  12       41.40       25.76      3.20 o
  -3   5  12       10.60       10.48      1.68 o
  -2   5  12       91.10       91.19      4.62 o
  -1   5  12        1.38       -0.12      1.04 o
   0   5  12        2.15        3.29      1.45 o
   1   5  12       10.41       12.26      1.98 o
  -5   6  12       48.90       63.96      5.05 o
  -4   6  12        0.67        0.00      2.09 o
  -3   6  12       13.28       11.21      3.94 o
  -2   6  12       30.61       28.84      2.56 o
  -1   6  12       15.29       16.91      2.19 o
   0  -5  13       46.37       45.27      6.72 o
   1  -5  13        0.15       -1.58      1.68 o
   2  -5  13        2.63        3.72      1.84 o
   3  -5  13        4.74        3.80      1.87 o
   4  -5  13       15.78       15.96      2.65 o
  -1  -4  13        9.98       12.07      2.71 o
   0  -4  13        3.61        5.43      1.86 o
   1  -4  13       99.23       95.39      4.44 o
   2  -4  13        8.93        6.42      2.09 o
   3  -4  13        1.34       -0.18      1.74 o
   4  -4  13       48.24       45.70      5.85 o
   5  -4  13       41.26       38.94      3.54 o
  -2  -3  13        2.49        4.44      2.09 o
  -1  -3  13        6.10        5.80      1.75 o
   0  -3  13       30.39       30.15      2.68 o
   1  -3  13      171.76      184.33      6.31 o
   2  -3  13       10.31       10.61      2.12 o
   3  -3  13        3.42        4.13      1.86 o
   4  -3  13        6.71       12.00      2.39 o
   5  -3  13        7.67        7.61      2.31 o
  -2  -2  13        9.34       10.23      2.46 o
  -1  -2  13        3.38        2.59      1.66 o
   0  -2  13      171.56      182.68      6.14 o
   1  -2  13        0.02       -0.45      1.51 o
   2  -2  13        3.32        1.62      1.72 o
   3  -2  13        0.34        1.40      1.63 o
   4  -2  13       69.99       82.72      4.56 o
   5  -2  13        2.10        0.52      1.96 o
  -4  -1  13        0.21        0.62      1.23 o
  -3  -1  13       24.79       21.56      2.46 o
  -2  -1  13       37.33       38.32      2.31 o
  -1  -1  13       18.08       20.70      3.20 o
   0  -1  13       25.14       32.04      3.70 o
   1  -1  13        2.05        1.11      2.09 o
   2  -1  13        2.26       -1.19      1.91 o
   3  -1  13       13.07       12.84      2.35 o
   4  -1  13       23.05       27.11      4.56 o
  -5   0  13        6.33        5.30      1.97 o
  -4   0  13       10.19        9.86      2.09 o
  -3   0  13       72.90       79.75      3.39 o
  -2   0  13        2.25        2.91      2.03 o
  -1   0  13       28.44       29.91      2.53 o
   0   0  13        8.96        9.86      2.22 o
   1   0  13       81.21       86.41      4.44 o
   2   0  13       13.51       13.68      1.97 o
   3   0  13        2.20        2.09      1.36 o
  -5   1  13        0.34        0.37      1.36 o
  -4   1  13        0.63        0.97      1.12 o
  -3   1  13       62.55       72.39      3.45 o
  -2   1  13        6.39        5.79      1.85 o
  -1   1  13        0.87       -0.12      1.23 o
   0   1  13      162.69      162.39      5.04 o
   1   1  13       10.86       12.81      2.09 o
   2   1  13       11.60       12.94      2.09 o
   3   1  13        0.29        0.99      1.23 o
   4   1  13        0.03        0.99      1.48 o
  -5   2  13        2.69        4.80      1.85 o
  -3   2  13       26.39       34.01      3.33 o
  -2   2  13      155.69      171.43      7.65 o
  -1   2  13       48.93       53.37      2.78 o
   0   2  13        3.13        1.36      1.36 o
   1   2  13        0.08        0.86      1.23 o
   2   2  13       27.84       30.93      3.08 o
   3   2  13        4.22        4.93      1.85 o
  -1   3  13       40.76       42.15      3.57 o
   0   3  13        0.00       -1.03      1.03 o
   1   3  13        7.90       10.77      1.80 o
   2   3  13       11.74       12.12      2.01 o
  -3   4  13       33.62       36.60      4.07 o
  -2   4  13       15.44       15.49      1.92 o
  -1   4  13        9.66        8.86      1.85 o
   0   4  13       17.18       19.67      6.10 o
   1   4  13        0.04        0.50      1.66 o
  -4   5  13       10.40       10.72      2.71 o
  -3   5  13       11.28        7.52      1.66 o
  -2   5  13        0.30        0.49      1.23 o
  -1   5  13        2.27        2.45      1.39 o
   1  -4  14       85.58       85.71      4.47 o
   2  -4  14        7.85        7.31      2.10 o
  -1  -3  14        1.27        0.00      2.09 o
   0  -3  14      146.09      169.21      6.12 o
   1  -3  14        5.46        3.65      2.03 o
   2  -3  14       34.03       36.13      4.13 o
   3  -3  14        0.51       -0.75      1.72 o
  -2  -2  14        0.36        0.37      2.09 o
  -1  -2  14        3.55        7.15      2.46 o
   0  -2  14       26.36       28.62      2.86 o
   1  -2  14      110.02      127.25      7.09 o
   2  -2  14        5.73        6.49      2.03 o
   3  -2  14        0.13       -1.72      1.72 o
  -2  -1  14        4.86        6.65      2.46 o
  -1  -1  14       18.93       20.08      3.33 o
   0  -1  14       13.89       15.15      3.20 o
   1  -1  14        4.27        2.46      2.34 o
   2  -1  14        0.15        1.11      2.46 o
   3  -1  14        0.91        2.34      2.59 o
  -3   0  14       11.65        9.73      2.09 o
  -2   0  14       41.71       49.42      4.44 o
  -1   0  14        0.48       -0.74      2.09 o
   0   0  14       14.00       15.65      3.33 o
  -3   1  14        2.92        8.13      2.46 o
   0   1  14        6.88        8.13      1.85 o
   1   1  14        6.49        6.53      1.85 o
   2   1  14        5.14        8.50      1.97 o
   0   2  14       12.71       19.47      2.59 o
   1   2  14       10.56       13.31      2.34 o
  -1   3  14        1.23       -0.12      1.36 o
   0   3  14        3.76        4.93      1.97 o
 
