# Supplementary material for: 2,3-Dihydro-1H-pyrrolo­[1,2-a]indole-9-carbonitrile
Source: Acta Crystallogr Sect E Struct Rep Online. 2012 Nov 10;68(Pt 12):o3306. doi: 10.1107/S1600536812045345 (PMC3588846; doi:10.1107/S1600536812045345)
Supplement: Supplementary file 4 [file e-68-o3306-Isup4.cml]

<?xml version="1.0" encoding="UTF-8"?>
<cml convention="cmlDict:cmllite" xmlns="http://www.xml-cml.org/schema" xmlns:cmlDict="http://www.xml-cml.org/dictionary/cml/" xmlns:nameDict="http://www.xml-cml.org/dictionary/cml/name/">
  <molecule id="m1">
    <name dictRef="nameDict:unknown">2,3-Dihydro-1H-pyrrolo[1,2-a]indole-9-carbonitrile</name>
    <atomArray>
      <atom id="a18" elementType="C">
        <label value="1" dictRef="cmlDict:locant"/>
      </atom>
      <atom id="a19" elementType="C">
        <label value="2" dictRef="cmlDict:locant"/>
      </atom>
      <atom id="a20" elementType="C">
        <label value="3" dictRef="cmlDict:locant"/>
      </atom>
      <atom id="a21" elementType="N" hydrogenCount="0">
        <label value="4" dictRef="cmlDict:locant"/>
      </atom>
      <atom id="a22" elementType="C" hydrogenCount="0">
        <label value="4a" dictRef="cmlDict:locant"/>
      </atom>
      <atom id="a23" elementType="C">
        <label value="5" dictRef="cmlDict:locant"/>
      </atom>
      <atom id="a24" elementType="C">
        <label value="6" dictRef="cmlDict:locant"/>
      </atom>
      <atom id="a25" elementType="C">
        <label value="7" dictRef="cmlDict:locant"/>
      </atom>
      <atom id="a26" elementType="C">
        <label value="8" dictRef="cmlDict:locant"/>
      </atom>
      <atom id="a27" elementType="C" hydrogenCount="0">
        <label value="8a" dictRef="cmlDict:locant"/>
      </atom>
      <atom id="a28" elementType="C" hydrogenCount="0">
        <label value="9" dictRef="cmlDict:locant"/>
      </atom>
      <atom id="a29" elementType="C" hydrogenCount="0">
        <label value="9a" dictRef="cmlDict:locant"/>
      </atom>
      <atom id="a16" elementType="N" hydrogenCount="0">
        <label value="N" dictRef="cmlDict:locant"/>
      </atom>
      <atom id="a17" elementType="C" hydrogenCount="0">
        <label value="X" dictRef="cmlDict:locant"/>
      </atom>
      <atom id="a30" elementType="H"/>
      <atom id="a31" elementType="H"/>
      <atom id="a32" elementType="H"/>
      <atom id="a33" elementType="H"/>
      <atom id="a34" elementType="H"/>
      <atom id="a35" elementType="H"/>
      <atom id="a36" elementType="H"/>
      <atom id="a37" elementType="H"/>
      <atom id="a38" elementType="H"/>
      <atom id="a39" elementType="H"/>
    </atomArray>
    <bondArray>
      <bond id="a21_a29" atomRefs2="a21 a29" order="S"/>
      <bond id="a29_a28" atomRefs2="a29 a28" order="D"/>
      <bond id="a28_a27" atomRefs2="a28 a27" order="S"/>
      <bond id="a27_a26" atomRefs2="a27 a26" order="S"/>
      <bond id="a26_a25" atomRefs2="a26 a25" order="D"/>
      <bond id="a25_a24" atomRefs2="a25 a24" order="S"/>
      <bond id="a24_a23" atomRefs2="a24 a23" order="D"/>
      <bond id="a23_a22" atomRefs2="a23 a22" order="S"/>
      <bond id="a22_a27" atomRefs2="a22 a27" order="D"/>
      <bond id="a22_a21" atomRefs2="a22 a21" order="S"/>
      <bond id="a18_a19" atomRefs2="a18 a19" order="S"/>
      <bond id="a19_a20" atomRefs2="a19 a20" order="S"/>
      <bond id="a29_a18" atomRefs2="a29 a18" order="S"/>
      <bond id="a20_a21" atomRefs2="a20 a21" order="S"/>
      <bond id="a16_a17" atomRefs2="a16 a17" order="T"/>
      <bond id="a28_a17" atomRefs2="a28 a17" order="S"/>
      <bond id="a18_a30" atomRefs2="a18 a30" order="S"/>
      <bond id="a18_a31" atomRefs2="a18 a31" order="S"/>
      <bond id="a19_a32" atomRefs2="a19 a32" order="S"/>
      <bond id="a19_a33" atomRefs2="a19 a33" order="S"/>
      <bond id="a20_a34" atomRefs2="a20 a34" order="S"/>
      <bond id="a20_a35" atomRefs2="a20 a35" order="S"/>
      <bond id="a23_a36" atomRefs2="a23 a36" order="S"/>
      <bond id="a24_a37" atomRefs2="a24 a37" order="S"/>
      <bond id="a25_a38" atomRefs2="a25 a38" order="S"/>
      <bond id="a26_a39" atomRefs2="a26 a39" order="S"/>
    </bondArray>
  </molecule>
</cml>
